# Supplementary material for: Water Stress Effects on Biomass Allocation and Secondary Metabolism in CBD-Dominant Cannabis sativa L
Source: Plants (Basel). 2025 Apr 21;14(8):1267. doi: 10.3390/plants14081267 (PMC12030480; doi:10.3390/plants14081267)
Supplement: Supplementary file 1 [file plants-14-01267-s001.zip]

Archive with 2 entries (2 files):
- S1_Morphological traits_SupMaterial.xlsx
- S2_Terpenes_SupMaterial.xlsx
