# Supplementary material for: Water Stress Effects on Biomass Allocation and Secondary Metabolism in CBD-Dominant Cannabis sativa L
Source: Plants (Basel). 2025 Apr 21;14(8):1267. doi: 10.3390/plants14081267 (PMC12030480; doi:10.3390/plants14081267)
Supplement: Supplementary file 1 [file plants-14-01267-s001.zip › S1_Morphological traits_SupMaterial.xlsx]

## Sheet: Veg
Block	Variety	Stress_level	Stress_period	Plant_Original	Treatment	Stress	FW_Inflorescences_g	DW_Inflorescences_g	DW_Biomass_g	Harvest_Index	CBD_perc	CBN_perc	THC_perc
1	A	C	Veg	1.1AC_V	1.AC_Veg	0.863	69.1	14.24	23.2	0.380342	7.371	0.005	0.882
1	A	C	Veg	1.2AC_V	1.AC_Veg	0.893	65.2	14.6	26.4	0.356098	4.798	0.005	1.715
1	A	C	Veg	1.3AC_V	1.AC_Veg	0.904	66.5	17.1	28.2	0.377483	6.116	0.007	1.689
1	A	C	Veg	1.4AC_V	1.AC_Veg	0.913	63.4	15.2	24.2	0.385787	7.894	0.008	1.621
1	A	C	Veg	1.5AC_V	1.AC_Veg	0.9	59.9	15.9	31.1	0.338298	7.735	0.01	1.633
1	B	C	Veg	1.1BC_V	1.BC_Veg	0.943	68.9	17.5	25.4	0.407925	6.713	0.011	1.417
1	B	C	Veg	1.2BC_V	1.BC_Veg	0.93	76	15.93	25.1	0.388252	7.009	0.011	1.424
1	B	C	Veg	1.3BC_V	1.BC_Veg	0.896	70.8	13.83	23.8	0.367526	6.246	0.011	1.092
1	B	C	Veg	1.4BC_V	1.BC_Veg	0.896	77.8	16.03	27.4	0.3691	5.857	0.01	1.171
1	B	C	Veg	1.5BC_V	1.BC_Veg	0.895	69.6	14.1	26.3	0.34901	5.948	0.013	1.49
1	A	S	Veg	1.1AM_V	1.AS_Veg	0.351	70.7	14.4	23.6	0.378947	6.125	0.012	1.346
1	A	M	Veg	1.2AM_V	1.AM_Veg	0.589	62.6	13.8	28.2	0.328571	8.142	0.017	1.764
1	A	M	Veg	1.3AM_V	1.AM_Veg	0.473	50.5	11	24.8	0.307263	8.116	0.015	1.849
1	A	M	Veg	1.4AM_V	1.AM_Veg	0.58	66.2	18.3	28.7	0.389362	7.566	0.011	1.826
1	A	M	Veg	1.5AM_V	1.AM_Veg	0.504	78.1	19.3	23.2	0.454118	7.227	0.013	1.804
1	B	M	Veg	1.1BM_V	1.BM_Veg	0.72	79.3	18.8	25.7	0.422472	5.443	0.012	1.578
1	B	M	Veg	1.2BM_V	1.BM_Veg	0.612	78.8	15.64	26.1	0.374701	7.263	0.014	2.047
1	B	M	Veg	1.3BM_V	1.BM_Veg	0.572	91.4	18.8	27.5	0.406048	7.123	0.014	2.343
1	B	M	Veg	1.4BM_V	1.BM_Veg	0.462	79	14.85	22.8	0.394422	7.175	0.015	2.284
1	B	S	Veg	1.5BM_V	1.BS_Veg	0.391	72.1	14.22	21.9	0.393688	5.417	0.013	2.016
1	A	S	Veg	1.1AS_V	1.AS_Veg	0.147	69	15.4	23.2	0.398964	5.515	0.014	2.022
1	A	M	Veg	1.2AS_V	1.AM_Veg	0.402	78.8	17.82	26.3	0.403898	5.776	0.014	2.165
1	A	S	Veg	1.3AS_V	1.AS_Veg	0.11	71	14.45	18.9	0.433283	7.411	0.015	2.598
1	A	S	Veg	1.4AS_V	1.AS_Veg	0.267	64.8	12.36	21.2	0.368296	6.591	0.017	2.468
1	A	S	Veg	1.5AS_V	1.AS_Veg	0.093	80	18.1	22.3	0.44802	6.596	0.016	2.332
1	B	M	Veg	1.1BS_V	1.BM_Veg	0.556	60.8	15.51	26	0.373645	3.987	0.013	1.649
1	B	M	Veg	1.2BS_V	1.BM_Veg	0.584	79.6	16.91	24.8	0.405418	4.894	0.017	2.105
1	B	S	Veg	1.3BS_V	1.BS_Veg	0.339	69.2	13.8	24.1	0.364116	5.659	0.017	2.147
1	B	S	Veg	1.4BS_V	1.BS_Veg	0.063	66.5	12.4	20.3	0.379205	4.964	0.013	1.691
1	B	S	Veg	1.5BS_V	1.BS_Veg	0.061	92.6	17.21	21.7	0.442303	6.259	0.019	2.141
2	A	C	Veg	2.1AC_V	2.AC_Veg	0.812	74	18.69	23.4	0.444048	6.513	0.017	2.305
2	A	C	Veg	2.2AC_V	2.AC_Veg	0.887	61	14.8	25.1	0.370927	6.422	0.015	1.927
2	A	C	Veg	2.3AC_V	2.AC_Veg	0.908	64.1	16.93	27	0.385386	5.961	0.017	2.238
2	A	C	Veg	2.4AC_V	2.AC_Veg	0.822	69.3	16.57	25.5	0.393867	5.471	0.016	2.101
2	A	C	Veg	2.5AC_V	2.AC_Veg	0.829	76.9	19.4	25.3	0.434004	6.011	0.016	2.287
2	B	C	Veg	2.1BC_V	2.BC_Veg	0.898	76.9	18.8	25.5	0.424379	4.735	0.018	1.886
2	B	C	Veg	2.2BC_V	2.BC_Veg	0.851	72.6	16.3	25.6	0.389021	3.757	0.015	1.636
2	B	C	Veg	2.3BC_V	2.BC_Veg	0.814	83.6	19.17	23.9	0.445089	3.239	0.015	1.645
2	B	C	Veg	2.4BC_V	2.BC_Veg	0.822	74.5	18.24	22.8	0.444444	4.346	0.019	1.993
2	B	C	Veg	2.5BC_V	2.BC_Veg	0.824	80.4	16.03	21.4	0.428266	5.396	0.018	2.379
2	A	M	Veg	2.1AM_V	2.AM_Veg	0.401	74.2	17.69	24.2	0.422296	5.421	0.022	2.434
2	A	S	Veg	2.2AM_V	2.AS_Veg	0.25	73.2	14.45	21.3	0.404196	5.944	0.02	2.519
2	A	M	Veg	2.3AM_V	2.AM_Veg	0.451	70.9	15.11	23	0.396484	6.054	0.022	2.727
2	A	S	Veg	2.4AM_V	2.AS_Veg	0.329	78	17.6	24	0.423077	5.729	0.022	2.405
2	A	S	Veg	2.5AM_V	2.AS_Veg	0.116	70.9	19.7	21	0.484029	5.673	0.025	2.611
2	B	M	Veg	2.1BM_V	2.BM_Veg	0.518	74.7	16.4	26.4	0.383178	3.143	0.014	1.632
2	B	M	Veg	2.2BM_V	2.BM_Veg	0.753	73.8	18.57	30.5	0.378439	4.52	0.02	2.074
2	B	S	Veg	2.3BM_V	2.BS_Veg	0.377	86.8	19.16	23.2	0.452314	4.513	0.022	2.257
2	B	M	Veg	2.4BM_V	2.BM_Veg	0.635	74.3	15.1	24.4	0.382278	4.799	0.024	2.251
2	B	S	Veg	2.5BM_V	2.BS_Veg	0.382	78.8	17.79	20.9	0.459809	4.57	0.024	2.136
2	A	S	Veg	2.1AS_V	2.AS_Veg	0.234	66.5	15	24.4	0.380711	4.749	0.022	2.337
2	A	S	Veg	2.2AS_V	2.AS_Veg	0.358	83.8	19.7	26.2	0.429194	4.263	0.021	2.209
2	A	S	Veg	2.3AS_V	2.AS_Veg	0.059	83.4	17.94	19.2	0.483037	4.274	0.021	2.264
2	A	S	Veg	2.4AS_V	2.AS_Veg	0.08	83.7	19.8	21	0.485294	4.649	0.022	2.107
2	A	S	Veg	2.5AS_V	2.AS_Veg	0.169	72.4	17.15	23.1	0.426087	2.831	0.016	1.498
2	B	S	Veg	2.1BS_V	2.BS_Veg	0.139	87.6	18.05	22.3	0.447336	4.687	0.028	2.242
2	B	S	Veg	2.2BS_V	2.BS_Veg	0.104	82.5	17.08	19.9	0.461871	3.502	0.021	1.861
2	B	M	Veg	2.3BS_V	2.BM_Veg	0.702	85.5	18.5	27.9	0.398707	2.628	0.016	1.529
2	B	S	Veg	2.4BS_V	2.BS_Veg	0.056	80.9	14.88	21	0.414716	3.963	0.024	2.125
2	B	S	Veg	2.5BS_V	2.BS_Veg	0.118	82.7	16	20.2	0.441989	4.544	0.029	2.102

## Sheet: Flw
Block	Variety	Stress_level	Stress_period	Plant_Original	Treatment	Stress	FW_Inflorescences_g	DW_Inflorescences_g	DW_Biomass_g	Harvest_Index	CBD_perc	CBN_perc	THC_perc
1	A	C	Flw	1.1AC_F	1.AC_Flw	0.898	86	18.05	24.8	0.421237	4.694	0.03	2.252
1	A	C	Flw	1.2AC_F	1.AC_Flw	0.938	88.5	19.7	27.3	0.419149	4.089	0.027	2.134
1	A	C	Flw	1.3AC_F	1.AC_Flw	0.911	97.3	20.6	25.9	0.443011	5.284	0.031	2.592
1	A	C	Flw	1.4AC_F	1.AC_Flw	0.901	82	18.5	28.7	0.391949	4.358	0.029	2.259
1	A	C	Flw	1.5AC_F	1.AC_Flw	0.91	91.2	19.9	27.4	0.420719	3.919	0.026	1.976
1	B	C	Flw	1.1BC_F	1.BC_Flw	0.915	102.5	20.1	25.9	0.436957	3.886	0.026	1.914
1	B	C	Flw	1.2BC_F	1.BC_Flw	0.933	93.3	17.8	26.1	0.405467	2.919	0.021	1.581
1	B	C	Flw	1.3BC_F	1.BC_Flw	0.938	116.4	22.72	26.9	0.45788	4.6	0.032	2.212
1	B	C	Flw	1.4BC_F	1.BC_Flw	0.928	98.1	19.6	29.2	0.401639	3.701	0.024	1.963
1	B	C	Flw	1.5BC_F	1.BC_Flw	0.927	100.3	18.3	25.8	0.414966	3.419	0.027	1.972
1	A	M	Flw	1.1AM_F	1.AM_Flw	0.593	70.1	14.55	25.9	0.359703	4.215	0.031	2.287
1	A	M	Flw	1.2AM_F	1.AM_Flw	0.641	81.7	15.48	27.3	0.361851	4.434	0.033	2.296
1	A	M	Flw	1.3AM_F	1.AM_Flw	0.713	81.2	17.91	28	0.390111	3.712	0.029	2.115
1	A	M	Flw	1.4AM_F	1.AM_Flw	0.703	86.5	19.75	26.8	0.424275	3.422	0.024	1.751
1	A	M	Flw	1.5AM_F	1.AM_Flw	0.557	70.7	15.8	22.8	0.409326	4.917	0.037	2.456
1	B	M	Flw	1.1BM_F	1.BM_Flw	0.728	102.3	19.65	24.6	0.444068	3.769	0.029	1.862
1	B	M	Flw	1.2BM_F	1.BM_Flw	0.793	122.7	22.8	29.8	0.43346	4.144	0.032	2.164
1	B	M	Flw	1.3BM_F	1.BM_Flw	0.646	99.7	20.6	26.8	0.434599	3.967	0.032	2.209
1	B	M	Flw	1.4BM_F	1.BM_Flw	0.73	100.5	19.94	25.6	0.437857	3.838	0.037	2.342
1	B	M	Flw	1.5BM_F	1.BM_Flw	0.729	106.2	20.5	24	0.460674	3.313	0.031	1.928
1	A	M	Flw	1.1AS_F	1.AM_Flw	0.444	70.6	16.94	24	0.413776	4.383	0.037	2.427
1	A	S	Flw	1.2AS_F	1.AS_Flw	0.357	72.4	16.66	22.4	0.426523	3.413	0.029	2.006
1	A	S	Flw	1.3AS_F	1.AS_Flw	0.339	54.5	13.1	23.4	0.358904	3.899	0.032	2.086
1	A	S	Flw	1.4AS_F	1.AS_Flw	0.059	64.4	14.5	23.6	0.380577	3.931	0.026	2.114
1	A	S	Flw	1.5AS_F	1.AS_Flw	0.146	37.5	10.9	24.3	0.309659	3.497	0.031	2.053
1	B	S	Flw	1.1BS_F	1.BS_Flw	0.385	77.7	16.6	22.9	0.420253	2.53	0.025	1.501
1	B	S	Flw	1.2BS_F	1.BS_Flw	0.229	54.6	12.16	24.2	0.334433	1.748	0.016	1.08
1	B	S	Flw	1.3BS_F	1.BS_Flw	0.397	87.5	18.1	25.4	0.416092	3.552	0.033	1.975
1	B	M	Flw	1.4BS_F	1.BM_Flw	0.634	111.9	22.1	32.1	0.407749	2.862	0.03	1.85
1	B	S	Flw	1.5BS_F	1.BS_Flw	0.396	88.7	19.2	23.5	0.449649	3.432	0.038	2.199
2	A	C	Flw	2.1AC_F	2.AC_Flw	0.863	74	17.12	24.9	0.407425	4.188	0.038	2.237
2	A	C	Flw	2.2AC_F	2.AC_Flw	0.904	76.1	17.3	29.3	0.371245	4.136	0.037	2.232
2	A	C	Flw	2.3AC_F	2.AC_Flw	0.895	84.4	18.49	25.1	0.42418	4.206	0.037	2.259
2	A	C	Flw	2.4AC_F	2.AC_Flw	0.88	76.5	17.23	24.4	0.413884	3.005	0.033	1.892
2	A	C	Flw	2.5AC_F	2.AC_Flw	0.891	81.7	18.57	28.5	0.394519	4.211	0.044	2.471
2	B	C	Flw	2.1BC_F	2.BC_Flw	0.904	78.3	15.98	25.4	0.386177	3.118	0.029	1.71
2	B	C	Flw	2.2BC_F	2.BC_Flw	0.924	85.6	17.43	24.9	0.411765	2.521	0.034	1.37
2	B	C	Flw	2.3BC_F	2.BC_Flw	0.939	90.6	17.82	25.9	0.407594	3.614	0.047	2.239
2	B	C	Flw	2.4BC_F	2.BC_Flw	0.9	83	18	24.9	0.41958	3.127	0.043	1.931
2	B	C	Flw	2.5BC_F	2.BC_Flw	0.948	123.4	23.06	25.2	0.477828	3.725	0.043	1.926
2	A	M	Flw	2.1AM_F	2.AM_Flw	0.44	62.5	13.88	23.1	0.375338	4.696	0.053	2.289
2	A	M	Flw	2.2AM_F	2.AM_Flw	0.624	73.5	15.64	26	0.3756	5.426	0.053	2.776
2	A	M	Flw	2.3AM_F	2.AM_Flw	0.564	63.2	15.1	22.7	0.399471	4.035	0.043	1.942
2	A	M	Flw	2.4AM_F	2.AM_Flw	0.558	67.8	15.82	21.4	0.42504	3.73	0.037	1.733
2	A	M	Flw	2.5AM_F	2.AM_Flw	0.566	65.1	15.04	24.4	0.381339	3.743	0.039	2.172
2	B	M	Flw	2.1BM_F	2.BM_Flw	0.78	93.5	18.7	26.9	0.410088	2.827	0.024	1.403
2	B	M	Flw	2.2BM_F	2.BM_Flw	0.588	67	13.85	23.3	0.372813	2.965	0.029	1.473
2	B	M	Flw	2.3BM_F	2.BM_Flw	0.699	97.4	21	26.6	0.441176	4.449	0.048	2.208
2	B	M	Flw	2.4BM_F	2.BM_Flw	0.783	116.3	22.73	26.9	0.457989	3.157	0.034	1.682
2	B	M	Flw	2.5BM_F	2.BM_Flw	0.696	80.9	17.1	23.8	0.418093	2.993	0.035	1.664
2	A	S	Flw	2.1AS_F	2.AS_Flw	0.24	73.2	17.66	25	0.413971	3.356	0.039	1.777
2	A	S	Flw	2.2AS_F	2.AS_Flw	0.316	67.4	15.2	22	0.408602	3.806	0.036	1.873
2	A	S	Flw	2.3AS_F	2.AS_Flw	0.395	66.6	16.7	24.9	0.401442	2.861	0.026	1.594
2	A	S	Flw	2.4AS_F	2.AS_Flw	0.273	58.8	14.78	23.7	0.384096	3.142	0.026	1.677
2	A	S	Flw	2.5AS_F	2.AS_Flw	0.245	56.6	14.93	24.5	0.378646	3.461	0.03	1.937
2	B	M	Flw	2.1BS_F	2.BM_Flw	0.465	82.5	17.55	24.9	0.413428	2.945	0.036	1.709
2	B	M	Flw	2.2BS_F	2.BM_Flw	0.471	69.4	15.58	22.5	0.409139	3.445	0.043	2.019
2	B	M	Flw	2.3BS_F	2.BM_Flw	0.525	105	23.04	26.9	0.461354	1.925	0.027	1.095
2	B	S	Flw	2.4BS_F	2.BS_Flw	0.398	88.3	18	25.6	0.412844	3.306	0.041	1.745
2	B	S	Flw	2.5BS_F	2.BS_Flw	0.302	69	15.04	20.7	0.420817	2.305	0.023	1.315
