# Supplementary material for: Water Stress Effects on Biomass Allocation and Secondary Metabolism in CBD-Dominant Cannabis sativa L
Source: Plants (Basel). 2025 Apr 21;14(8):1267. doi: 10.3390/plants14081267 (PMC12030480; doi:10.3390/plants14081267)
Supplement: Supplementary file 1 [file plants-14-01267-s001.zip › S2_Terpenes_SupMaterial.xlsx]

## Sheet: Legend
Compound	Code
Dimethyl sulfide	M01
Propanal, 2-methyl-	M02
2,3-Butanedione	M03
Acetic acid, methyl ester	M04
Acetic acid	M05
Furan, 3-methyl-	M06
Butanal, 2-methyl-	M07
Propanoic acid	M08
Furan, 2-ethyl-	M09
2-Butanone, 3-hydroxy-	M10
1-Butanol, 2-methyl-	M11
Butanoic acid	M12
2,3-Butanediol	M13
Hexanal	M14
3-Hexen-1-ol, (E)-	M15
2-Hexenal	M16
Ethylbenzene	M17
1-Hexanol	M18
p-Xylene	M19
Heptanal	M20
Bicyclo[2.2.1]hept-2-ene, 2,7,7-trimethyl-	M21
.alpha.-Pinene	M22
Camphene	M23
Benzaldehyde	M24
.beta.-Pinene Phellandreene	M25
Myrcene	M26
Acetic acid, hexyl ester	M27
Benzene, 1-methyl-3-(1-methylethyl)-	M28
D-Limonene	M29
1,3,6-Octatriene, 3,7-dimethyl-, (E)-	M30
1,3,6-Octatriene, 3,7-dimethyl-, (Z)-	M31
1,4-Cyclohexadiene, 1-methyl-4-(1-methylethyl)-	M32
1,6-Octadien-3-ol, 3,7-dimethyl-	M33
Phenylethyl Alcohol	M34
trans-2-Pinanol	M35
2,4,6-Octatriene, 2,6-dimethyl-	M36
Bicyclo[3.1.1]heptan-3-ol, 6,6-dimethyl-2-methylene-	M37
2,7-Octadien-4-ol, 2-methyl-6-methylene-, (S)-	M38
Borneol	M39
3-Cyclohexen-1-ol, 4-methyl-1-(1-methylethyl)-, (R)-	M40
3-Cyclohexene-1-methanol, .alpha.,.alpha.4-trimethyl-	M41
6-Octen-1-ol, 3,7-dimethyl-, (R)-	M42
Benzeneacetic acid, ethyl ester	M43
Bicyclo[2.2.1]heptan-2-ol, 1,7,7-trimethyl-, acetate, (1S-endo)-	M44
3a,7-Methano-3aH-cyclopentacyclooctene, 1,4,5,6,7,8,9,9a-octahydro-1,1,7-trimethyl-, [3aR-(3a.alpha.,7.alpha.,9a.beta.)]-	M45
Ylangene	M46
Copaene	M47
Hexanoic acid, hexyl ester	M48
Caryophyllene	M49
Bicyclo[3.1.1]hept-2-ene, 2,6-dimethyl-6-(4-methyl-3-pentenyl)-	M50
.alpha.-Caryophyllene	M51
1,6,10-Dodecatriene, 7,11-dimethyl-3-methylene-, (E)-	M52
Naphthalene, 1,2,3,4,4a,5,6,8a-octahydro-7-methyl-4-methylene-1-(1-methylethyl)-, (1.alpha.,4a.alpha.,8a.alpha.)-	M53
.gamma.-Elemene	M54
Naphthalene, 1,2,4a,5,6,8a-hexahydro-4,7-dimethyl-1-(1-methylethyl)-, (1.alpha.,4a.alpha.,8a.alpha.)-	M55
.alpha.-Calacorene	M56
1H-Cycloprop[e]azulene, decahydro-1,1,7-trimethyl-4-methylene-, [1aR-(1a.alpha.,4a.alpha.,7.alpha.,7a.beta.,7b.alpha.)]-	M57
Caryophyllene oxide	M58
Guaiol	M59
2-Naphthalenemethanol, 1,2,3,4,4a,5,6,7-octahydro-.alpha.,.alpha.,4a,8-tetramethyl-, (2R-cis)-	M60
2-Naphthalenemethanol, decahydro-.alpha.,.alpha.,4a-trimethyl-8-methylene-, [2R-(2.alpha.,4a.alpha.,8a.beta.)]-	M61
2-Naphthalenemethanol, 1,2,3,4,4a,5,6,8a-octahydro-.alpha.,.alpha.,4a,8-tetramethyl-, [2R-(2.alpha.,4a.alpha.,8a.beta.)]-	M62
5-Azulenemethanol, 1,2,3,3a,4,5,6,7-octahydro-.alpha.,.alpha.,3,8-tetramethyl-, [3S-(3.alpha.,3a.beta.,5.alpha.)]-	M63
.alpha.-Bisabolol	M64
Tot

## Sheet: Molecole_Veg
Block	Variety	Stress_level	Stress_period	Treatment_original	Plant_Original	Treatment	M01	M02	M03	M04	M05	M06	M07	M08	M09	M10	M11	M12	M13	M14	M15	M16	M17	M18	M19	M20	M21	M22	M23	M24	M25	M26	M27	M28	M29	M30	M31	M32	M33	M34	M35	M36	M37	M38	M39	M40	M41	M42	M43
1	A	C	Veg	AC_V	1.1AC_V	1.AC_V	88702.4	12999	1.50538e+06	222903	1.16934e+06	13733.3	52804.6	49366.8	26591.9	250941	71252.3	58166.1	133719	112107	25918.3	123904	57199.9	736470	27459.2	702386	58852.4	1.35437e+07	1.41644e+06	209533	1.32582e+07	9.78617e+07	173120	524243	2.01008e+07	1.84201e+06	9.33059e+06	140057	1.75795e+06	152846	345126	714626	31495.8	265026	1.23631e+06	26786.8	388726	7545.08	2976.28
1	A	C	Veg	AC_V	1.2AC_V	1.AC_V	230701	15837.5	707781	45182.4	811972	13238.3	48702.7	34324.2	37947.7	280159	82448.5	35761.4	207776	144327	129869	115381	235270	544338	68886.4	687939	96965.5	1.29618e+07	1.52928e+06	124501	1.07568e+07	1.38231e+08	236480	1.35758e+06	2.42222e+07	2.33439e+06	1.25485e+07	186616	1.25808e+06	175696	89428.4	1.23993e+06	72004.5	70597	1.47106e+06	26439.4	399753	9539.22	182749
1	A	C	Veg	AC_V	1.3AC_V	1.AC_V	92057.1	16423.5	1.06103e+06	13220.6	520870	21725.8	50169.5	38164.5	38845.1	242608	82912.1	56856	186782	95592.5	122180	91377.6	79319.9	690302	24228.8	540678	128803	1.78842e+07	2.15989e+06	167617	1.69984e+07	1.84755e+08	520587	1.48149e+06	3.15955e+07	3.06846e+06	1.73233e+07	240512	1.83731e+06	208140	130458	1.56307e+06	92384.4	102529	1.68691e+06	34917.4	527244	10598.6	126248
1	A	C	Veg	AC_V	1.4AC_V	1.AC_V	179863	15076.6	516844	18833.6	623040	21865.3	45638.1	43982.6	38225.2	151850	70225.7	53224.1	147538	85447.3	103519	74375.2	55853.3	610263	20238.5	445590	152355	2.16898e+07	2.47987e+06	149288	1.89882e+07	1.71874e+08	443197	1.41097e+06	3.11265e+07	2.79932e+06	1.56556e+07	263800	2.39621e+06	236467	169676	1.41047e+06	80664.2	132632	2.05807e+06	44511.2	723305	11055.6	77426
1	A	C	Veg	AC_V	1.5AC_V	1.AC_V	139098	17520.7	609907	14946.7	960488	20012.4	50870.2	32630.1	40439.5	164925	74014.4	49674.3	171364	89304.7	59697.2	57448.5	60879.9	661563	16044.7	621877	124655	1.81235e+07	2.08871e+06	155472	1.6822e+07	1.66321e+08	405976	1.20789e+06	2.86192e+07	2.58361e+06	1.57862e+07	219702	1.89342e+06	207903	138723	1.34827e+06	79364.1	113173	1.6356e+06	32172.9	527610	13035.5	59903.3
1	B	C	Veg	BC_V	1.1BC_V	1.BC_V	125649	4788.68	588492	10629.5	731472	3146.69	39057.3	44936.5	73106.6	133748	74883.6	93487.4	3.76739e+06	95358.7	142315	61526.8	58575.9	1.01594e+06	19116.2	322098	256951	1.01248e+08	3.78778e+06	86849.6	4.66922e+07	1.97544e+08	317412	1.58735e+06	2.82917e+07	3.36457e+07	822499	302624	3.17702e+06	140790	135301	417911	49947.8	60233.8	1.03515e+06	48130	695987	133171	38703.5
1	B	C	Veg	BC_V	1.2BC_V	1.BC_V	106177	6384.59	663015	11797.9	780191	4409.71	50141.7	40656.7	96209	126416	78842.2	83108.7	3.97418e+06	99545.6	137348	71095.7	61424	1.09844e+06	22963.9	231924	267811	1.01238e+08	3.79573e+06	136024	4.768e+07	2.01166e+08	403833	1.55517e+06	2.87461e+07	3.42128e+07	920656	308950	4.05815e+06	169174	166800	421147	56765.7	57006.5	1.23348e+06	54663.6	834293	155126	26877.7
1	B	C	Veg	BC_V	1.3BC_V	1.BC_V	116483	10189.9	612300	11234.9	641155	5314.59	75706.1	46662.5	141039	133872	84381.3	98525.7	3.70007e+06	138675	204160	102207	20424.4	968383	9228.99	281801	273683	1.02254e+08	3.85477e+06	177496	4.76897e+07	1.84212e+08	414485	1.50064e+06	2.81737e+07	3.34012e+07	739498	304276	3.81101e+06	155550	161177	391132	51227	53561.3	1.1466e+06	48942.4	775156	141417	25344.9
1	B	C	Veg	BC_V	1.4BC_V	1.BC_V	161763	8015.94	560976	9922.94	594347	5262.57	58690.6	45245.9	116241	115584	70358.7	17076.5	3.38658e+06	132177	137871	84345.5	73332.2	811368	25565.6	311707	232608	8.89833e+07	3.28391e+06	163308	4.0781e+07	1.78469e+08	236825	1.35985e+06	2.50181e+07	2.9572e+07	718775	263867	3.09144e+06	154725	136108	354445	47290	51253.6	976954	42424.3	616829	102543	24301.3
1	B	C	Veg	BC_V	1.5BC_V	1.BC_V	164515	7623.97	493849	150839	740940	6555.38	61264	46193.2	114945	112757	68385.5	14706.9	3.40506e+06	160058	126684	83131.3	191646	949050	53539.5	349115	204762	8.24542e+07	3.02523e+06	134792	3.78399e+07	1.71508e+08	251976	1.29259e+06	2.50723e+07	2.9384e+07	813559	252504	3.23676e+06	152101	145874	349633	46001.4	60342.4	1.08608e+06	42401.8	713381	123353	19134.6
1	A	S	Veg	AM_V	1.1AM_V	1.AS_V	217119	19165.4	518919	16955.6	862888	27709	55477.5	33455.5	40311.2	202226	63397.1	38961.2	251570	128080	120264	115508	81961.1	562048	26938	639564	94903.7	1.34015e+07	1.52015e+06	133977	1.09079e+07	1.20705e+08	184580	902022	2.38763e+07	2.03375e+06	1.24673e+07	173852	1.28068e+06	182843	138110	1.06239e+06	61959.2	85987	1.54396e+06	27531	408092	7783.44	25196.5
1	A	M	Veg	AM_V	1.2AM_V	1.AM_V	233173	15706.8	760093	12903	1.10261e+06	20395.2	48919.5	36400.2	36976.9	360918	73375.1	34271.1	170536	133398	107973	105761	256454	442483	66139.9	648513	78683.3	1.06815e+07	1.21865e+06	116132	8.74756e+06	1.07381e+08	184371	793257	1.98976e+07	1.76566e+06	1.06351e+07	148007	93314.4	156587	122399	924715	54344.3	91173.3	1.46811e+06	27130.6	389446	5930.44	16127.6
1	A	M	Veg	AM_V	1.3AM_V	1.AM_V	204574	12831.8	683767	14607.4	843879	14777.3	41130.2	40210.9	27050.4	341728	73982.8	42745.7	200860	110140	128052	108857	94828.1	496636	24631.2	512206	104956	1.45126e+07	1.65826e+06	114641	1.27011e+07	1.25317e+08	317454	850914	2.24959e+07	1.91347e+06	1.20399e+07	183535	1.76766e+06	188327	178409	979575	56788.3	116401	1.763e+06	34957.1	538518	8111.22	19850.8
1	A	M	Veg	AM_V	1.4AM_V	1.AM_V	110611	17654.7	640770	12185.8	670376	21803.5	29430.4	24221.2	27598.2	227244	60094.7	47825	204262	59790.8	82338.7	54336.5	72138.2	538271	20966.6	358073	131799	2.17175e+07	2.32417e+06	130326	1.9735e+07	1.74528e+08	619910	962408	3.07061e+07	2.9344e+06	1.89505e+07	231701	2.50694e+06	223117	224500	1.41823e+06	84241.7	204695	2.05285e+06	44280.2	764402	10973	17439.6
1	A	M	Veg	AM_V	1.5AM_V	1.AM_V	171338	15619.7	616334	15916.1	733440	10984.5	36352.5	27869	24003.6	374828	59176.8	58554.1	250807	89191.6	52617.9	60653.2	54411.5	598440	17031.4	460556	117555	2.03707e+07	2.1659e+06	108241	1.72908e+07	1.46729e+08	458390	894375	2.75307e+07	2.49233e+06	1.4881e+07	205481	2.02862e+06	200696	188094	1.18944e+06	68478	136443	1.63047e+06	35891	514440	9544.79	13408.7
1	B	M	Veg	BM_V	1.1BM_V	1.BM_V	118413	6203	1.02424e+06	11289.9	576005	3956.04	49902.8	38983	76267.7	107651	65563.1	86191.5	3.52489e+06	78766	124397	71432.1	109804	985458	34538.8	204033	265788	1.09371e+08	4.01414e+06	123430	5.3354e+07	2.05283e+08	442434	1.24772e+06	2.80717e+07	3.37334e+07	862951	301115	5.32808e+06	178981	230924	375662	62873.5	93647.8	1.35593e+06	60748.5	1.02055e+06	204386	17255.5
1	B	M	Veg	BM_V	1.2BM_V	1.BM_V	160792	5366.1	919696	7850.18	484341	4385.72	35563.9	32591.7	65531.4	100108	65582.6	96055.1	3.33171e+06	95036.7	102782	51484.8	57090.8	1.03864e+06	20150	197325	238888	9.82424e+07	3.67077e+06	100123	4.63781e+07	1.82007e+08	409655	1.22512e+06	2.72172e+07	3.23624e+07	717226	287046	4.71345e+06	168279	218154	337828	58041.3	75186.4	1.38093e+06	62805.3	1.05318e+06	186745	19371
1	B	M	Veg	BM_V	1.3BM_V	1.BM_V	116509	4657.25	953286	7632.84	470312	3997.18	42863.6	30460.1	73630.2	86489.5	58065.4	82342.4	3.31471e+06	81677	154497	55457.6	47658.3	867745	17379	160720	236238	1.0065e+08	3.66328e+06	93843.7	4.73023e+07	1.88256e+08	424541	1.2365e+06	2.68872e+07	3.21747e+07	740775	280160	4.47896e+06	151216	207870	339873	58181.3	71903.1	1.22007e+06	59179.3	948610	163067	15008.4
1	B	M	Veg	BM_V	1.4BM_V	1.BM_V	143231	4768.77	935686	9716.48	525312	4453.83	46157.7	33404.5	67503.5	62934.9	55112.3	87583.8	2.96284e+06	66249.3	76712	34212.3	41155	939351	18332.4	161760	235409	1.07411e+08	3.97837e+06	93534.9	5.07162e+07	1.92624e+08	471941	1.21517e+06	2.77434e+07	3.31907e+07	663384	290321	5.8205e+06	155621	249007	341323	62896.9	75017.5	1.35643e+06	63645.6	1.08006e+06	183516	17907.3
1	B	S	Veg	BM_V	1.5BM_V	1.BS_V	128339	5137.22	952267	9818.02	573731	4981.16	42151.3	41831.3	78759.3	90753.5	54883	79906.4	3.09553e+06	121925	136661	68876.3	53122.6	998522	19551.9	226480	185717	8.17858e+07	2.84558e+06	105225	3.82747e+07	1.63788e+08	261281	1.04994e+06	2.32641e+07	2.7419e+07	560947	225302	3.41096e+06	130484	164577	276744	52606.2	52946.5	970949	43355.5	688826	109919	9353.62
1	A	S	Veg	AS_V	1.1AS_V	1.AS_V	170999	17688.2	977888	15457.4	520341	25542.5	49059.1	25936	40071.2	176351	72175.6	32133	202177	89853.9	83264.7	79516	65935	477631	20870.5	584607	74278.8	1.38949e+07	1.48441e+06	126351	1.26754e+07	1.32251e+08	329973	687866	2.20545e+07	1.92544e+06	1.18435e+07	153657	1.45623e+06	152777	145666	920226	50720.3	104523	1.16594e+06	24736.9	396147	8136.1	6694.27
1	A	M	Veg	AS_V	1.2AS_V	1.AM_V	89637	18734.9	472947	14037.2	622365	19378.5	34487.9	26026	26226.1	126378	52442.4	74202.6	100361	52850.1	81679.6	49750	74596	557489	23908.8	256856	91629.6	1.92761e+07	1.75159e+06	149638	1.64294e+07	1.67473e+08	577236	755285	2.83217e+07	2.87924e+06	2.06222e+07	4.35042e+06	2.18635e+06	218407	226722	1.36556e+06	79250.3	251141	1.76979e+06	45253.2	728174	12214.1	7197.34
1	A	S	Veg	AS_V	1.3AS_V	1.AS_V	95700	18655.3	755742	10628.1	452592	18588.4	40732.5	23405.5	28280.1	97795.9	58021.8	52552.5	140603	47867.2	76470.7	67162.9	28079	633103	9867.19	264089	101929	2.28002e+07	1.91392e+06	135171	1.70476e+07	1.50533e+08	547869	730939	2.79738e+07	2.80513e+06	1.95638e+07	4.11869e+06	1.78164e+06	196721	187708	1.33992e+06	75512.2	141606	1.52172e+06	34923.5	526959	7156.35	8481.84
1	A	S	Veg	AS_V	1.4AS_V	1.AS_V	120336	11107.1	1.04545e+06	7816.83	759858	15884.7	36847.7	30404.1	20629.7	88522.5	46520.9	63294.4	86307.1	72854.3	81572.4	53611	36978	591490	17281.5	434174	85616.7	1.68109e+07	1.6381e+06	104740	1.36227e+07	1.32864e+08	260638	674657	2.29576e+07	1.92572e+06	1.35395e+07	164025	1.4139e+06	158603	147556	981425	58452	108161	1.25866e+06	25492.6	343304	6491.39	5642.53
1	A	S	Veg	AS_V	1.5AS_V	1.AS_V	34125.7	21728.1	1.27462e+06	11357.8	960729	23331.9	63963.2	36629.8	29311.8	180029	64849	49520.7	110970	75218.1	79424	89832.2	50784.6	584080	19121.7	508360	67946.1	1.53298e+07	1.64401e+06	196208	1.54158e+07	1.09468e+08	373437	499595	2.09502e+07	1.66021e+06	1.10293e+07	155010	2.10459e+06	170881	407674	689293	36420.7	276088	1.4731e+06	34135.5	504322	8431.53	4913.01
1	B	M	Veg	BS_V	1.1BS_V	1.BM_V	1.8414e+06	82868.8	1.6485e+06	627017	3.12485e+06	72504.9	739349	108876	1.09165e+06	396188	249852	235218	1.19019e+07	80676.6	212484	19045.1	86545.9	4.09165e+06	34422.7	263597	363297	1.32529e+08	6.43483e+06	369871	7.27353e+07	2.34648e+08	505868	2.59125e+06	4.92161e+07	5.46901e+07	1.05253e+06	652958	7.62819e+06	457392	487443	490465	157163	201109	2.74545e+06	130351	1.76975e+06	254241	22889.2
1	B	M	Veg	BS_V	1.2BS_V	1.BM_V	250890	20026.1	1.50712e+06	296876	1.37672e+06	14091.5	148782	71862.8	201938	281751	156156	135516	8.25765e+06	193177	281430	160222	155302	1.98927e+06	33816.1	484927	359255	1.24417e+08	5.94826e+06	255296	7.19133e+07	2.39594e+08	668594	2.05482e+06	4.70718e+07	5.29877e+07	1.19586e+06	446566	8.77372e+06	274285	412690	537443	105570	133204	2.18742e+06	97671	1.63143e+06	282007	20955.5
1	B	S	Veg	BS_V	1.3BS_V	1.BS_V	155331	11290.2	2.20174e+06	23777.4	1.17718e+06	6705.33	102498	71188.3	135489	232919	138973	104158	8.57432e+06	222956	263729	162762	132326	1.63995e+06	46074.1	447463	338795	1.15515e+08	5.53515e+06	272572	6.82721e+07	2.25342e+08	679741	1.98909e+06	4.44963e+07	5.00998e+07	1.13698e+06	446372	1.03968e+07	297643	478577	511712	103830	156221	2.38212e+06	106046	1.85881e+06	326046	18120.5
1	B	S	Veg	BS_V	1.4BS_V	1.BS_V	336867	20138.9	2.23526e+06	16184.6	1.20323e+06	14242.1	154112	78547.2	279628	191094	148366	44297.8	6.66014e+06	239471	387084	252114	122964	2.34856e+06	42835.4	503870	341539	1.17419e+08	5.74655e+06	328656	6.96883e+07	2.30422e+08	656326	2e+06	4.79224e+07	5.36922e+07	1.11184e+06	433640	8.95078e+06	316144	479969	506860	107349	148231	2.28598e+06	99569.6	1.69573e+06	270076	23465.8
1	B	S	Veg	BS_V	1.5BS_V	1.BS_V	338384	16528.6	2.06749e+06	16453.5	1.25732e+06	11444.9	131542	75014.9	206539	134047	132641	46396.3	7.39439e+06	177899	236710	118830	163706	1.86241e+06	50540.8	517320	374769	1.27892e+08	6.52325e+06	295757	7.57173e+07	2.3808e+08	731697	2.0025e+06	4.84189e+07	5.45306e+07	1.18622e+06	465339	1.02154e+07	395960	581291	525891	128645	165217	2.63619e+06	109858	1.94368e+06	312937	23190.4
2	A	C	Veg	AC_V	2.1AC_V	2.AC_V	412107	48433.8	1.53971e+06	41666	1.5728e+06	50512.1	163801	51676.8	85309.4	403552	165828	82118.4	474022	196048	217154	192077	106194	1.14838e+06	33168.7	1.42064e+06	172183	2.94273e+07	3.21359e+06	279293	2.89828e+07	2.05681e+08	847047	1.36515e+06	4.77263e+07	5.42962e+06	2.63126e+07	326128	4.30176e+06	380478	436322	2.1193e+06	117113	373360	2.84577e+06	61360.8	963518	19053.5	6980.43
2	A	C	Veg	AC_V	2.2AC_V	2.AC_V	217548	41904.6	1.44914e+06	33240.3	1.65747e+06	38871.4	126028	61309.7	53384.6	354052	65474.8	85400.8	393066	165704	192788	152319	174519	1.25584e+06	52075.3	1.05215e+06	196350	3.23236e+07	3.42418e+06	337345	3.27932e+07	2.10215e+08	1.12401e+06	1.35363e+06	4.88062e+07	5.14239e+06	2.79495e+07	368814	6.01958e+06	460810	585772	2.05081e+06	112302	528527	3.59176e+06	82101.1	1.41618e+06	24833.7	5098.46
2	A	C	Veg	AC_V	2.3AC_V	2.AC_V	262638	39637.6	1.30883e+06	49019.5	1.56528e+06	49467.6	104035	46305.5	58923.1	374580	158437	112528	498242	123131	162958	99257.2	227906	1.37962e+06	69390.6	795878	212693	3.71018e+07	4.02581e+06	292044	3.77021e+07	2.31036e+08	1.42468e+06	1.42982e+06	5.62224e+07	5.97461e+06	3.17247e+07	384512	5.4335e+06	466556	630311	2.3518e+06	128252	555989	3.53605e+06	83124.8	1.27851e+06	24084.9	9496.69
2	A	C	Veg	AC_V	2.4AC_V	2.AC_V	186035	47118.3	986718	32013.6	1.67118e+06	42247.9	104287	57477.8	55486.2	368133	152107	92922.3	384634	156656	194997	127375	121338	1.32334e+06	37850.5	963909	187793	3.13005e+07	3.37175e+06	349583	3.23299e+07	2.1833e+08	1.17993e+06	1.31643e+06	5.24874e+07	5.6116e+06	3.0558e+07	353372	5.02379e+06	435585	570253	2.22787e+06	124727	574667	3.4051e+06	81457.1	1.2683e+06	17209.7	8335.65
2	A	C	Veg	AC_V	2.5AC_V	2.AC_V	209789	45435.5	1.1248e+06	34690.4	1.44115e+06	37865.7	123181	47001	64822.1	388476	56544.4	99961.4	468455	147586	172603	100444	120931	1.38041e+06	40613.5	1.07969e+06	197064	3.41979e+07	3.63686e+06	321019	3.41939e+07	2.21625e+08	1.25428e+06	1.35069e+06	5.32258e+07	6.24445e+06	3.0854e+07	364295	5.28049e+06	484278	589233	2.40091e+06	127428	517790	3.54705e+06	81381.8	1.29405e+06	26942.4	4085.07
2	B	C	Veg	BC_V	2.1BC_V	2.BC_V	193207	11551.4	2.08368e+06	17648.9	1.109e+06	10139	119475	59099.5	171405	191146	155363	31661.4	7.42973e+06	160172	182364	91289.3	170887	1.76407e+06	52938	620423	362610	1.34346e+08	6.47932e+06	266427	7.92395e+07	2.46912e+08	797904	1.81983e+06	4.84456e+07	5.51467e+07	1.13511e+06	439717	9.05588e+06	324378	516111	524451	107520	169871	2.1043e+06	99968.6	1.63018e+06	268848	13459.2
2	B	C	Veg	BC_V	2.2BC_V	2.BC_V	218122	14748	1.02827e+06	22156.5	1.25122e+06	11111.6	124775	69821.1	187104	186927	170294	21994.9	5.03168e+06	177763	15203.6	172779	45986.9	2.13818e+06	16563.1	525930	396460	1.44054e+08	7.18364e+06	332422	8.53955e+07	2.60558e+08	1.01495e+06	1.98265e+06	5.27814e+07	6.02939e+07	1.18918e+06	488915	1.06315e+07	341146	616702	559511	137275	234471	2.49172e+06	120235	1.9151e+06	295689	18224.5
2	B	C	Veg	BC_V	2.3BC_V	2.BC_V	90600.7	6630.18	2.0542e+06	16230.5	1.50292e+06	6239.4	68998.9	68799.9	62090.5	180558	157850	28007.7	6.31207e+06	126541	221745	126881	56752.4	2.27472e+06	23095.4	444021	390336	8.73848e+07	6.92501e+06	286948	8.39249e+07	2.58985e+08	1.32786e+06	2.0123e+06	5.38341e+07	6.13623e+07	1.27604e+06	525956	1.29459e+07	359908	708156	581049	147862	230163	2.99981e+06	139466	2.38539e+06	397436	17112.8
2	B	C	Veg	BC_V	2.4BC_V	2.BC_V	230282	12454.9	1.1389e+06	24364.2	1.3334e+06	13408.7	112122	58319.1	134973	182923	173629	27349.2	6.32791e+06	113403	18476.4	86757.4	55287.8	2.70789e+06	16947.7	370294	414392	1.51049e+08	7.76893e+06	269615	8.87618e+07	2.58754e+08	1.24707e+06	2.12747e+06	5.5719e+07	6.3405e+07	1.19208e+06	515794	1.08667e+07	340725	623801	575960	148825	228711	2.68156e+06	122705	2.01725e+06	301790	20055.6
2	B	C	Veg	BC_V	2.5BC_V	2.BC_V	211791	11850.1	1.84376e+06	19516.1	1.08407e+06	9026.9	142637	59406.3	204974	163255	167519	27286.9	6.88261e+06	129412	332030	157323	70312	2.10663e+06	25244.1	454224	379481	1.42262e+08	6.82166e+06	338163	8.34435e+07	2.42556e+08	1.05782e+06	1.94859e+06	4.99706e+07	5.72932e+07	1.11311e+06	472528	9.25105e+06	365411	551428	526068	143138	150196	2.29779e+06	111615	1.74504e+06	275522	22008.4
2	A	M	Veg	AM_V	2.1AM_V	2.AM_V	164830	48582.6	964398	31153.3	1.4413e+06	39347.3	123980	49817	64331.8	235003	54583.1	77616.9	291955	140939	156669	111127	189705	1.1883e+06	55599.6	910083	164821	3.01085e+07	3.24566e+06	320453	3.12131e+07	2.08277e+08	969171	1.18093e+06	4.6949e+07	4.79389e+06	2.78886e+07	315740	4.63929e+06	388126	532138	1.94285e+06	111279	464542	2.91658e+06	69408.1	1.08942e+06	20037.8	5642.49
2	A	S	Veg	AM_V	2.2AM_V	2.AS_V	136455	36965.6	2.53168e+06	22990.1	1.88766e+06	47511.5	130819	75890.9	80249.9	207908	47896.2	104035	217601	134624	132299	156511	149614	1.16838e+06	47943.9	826390	146273	2.59127e+07	2.66648e+06	325714	2.53359e+07	1.94027e+08	589857	1.13431e+06	4.45397e+07	4.10277e+06	2.86842e+07	5.78141e+06	3.40799e+06	370435	462156	1.83792e+06	116867	372512	2.89625e+06	60042.8	887252	15851	13305
2	A	M	Veg	AM_V	2.3AM_V	2.AM_V	126042	40916.6	1.54982e+06	25675.1	1.32477e+06	65608.1	99474.3	51813.2	61191.3	161396	49174.6	112295	233282	81639.2	137173	83879.3	58919	1.21154e+06	22580	453149	200133	4.42041e+07	4.11344e+06	305949	4.0689e+07	2.42465e+08	1.54176e+06	1.33449e+06	5.56242e+07	6.24285e+06	3.88641e+07	8.07578e+06	5.22207e+06	478724	637921	2.56887e+06	157812	616775	3.70206e+06	89955.4	1.27601e+06	23467.2	5679.37
2	A	S	Veg	AM_V	2.4AM_V	2.AS_V	149803	45291.9	1.78135e+06	19804.8	1.14816e+06	51548.3	87616.5	45178.9	48731.1	200081	125993	96345.3	240396	79073.1	121987	74161.5	114004	1.40864e+06	40274.2	400610	205242	4.25099e+07	4.10724e+06	319406	4.00863e+07	2.36752e+08	1.55482e+06	1.36616e+06	5.62711e+07	6.3377e+06	3.92302e+07	8.19801e+06	5.16939e+06	489210	674885	2.60677e+06	160145	665592	3.79553e+06	91887.9	1.32939e+06	29201	6866.44
2	A	S	Veg	AM_V	2.5AM_V	2.AS_V	129599	44651.6	1.04133e+06	29958.3	1.67184e+06	53692.8	136805	50164.8	74878.1	356205	51938	93285.6	414855	129292	162382	99996.6	76014.8	1.13388e+06	27867	962339	158196	2.77531e+07	2.94847e+06	332832	2.71936e+07	1.93428e+08	819724	1.12295e+06	4.397e+07	4.34808e+06	2.67347e+07	309528	5.1554e+06	438900	604052	1.77989e+06	109966	524217	3.63945e+06	81930.4	1.37559e+06	26154.5	8482.22
2	B	M	Veg	BM_V	2.1BM_V	2.BM_V	268240	15178	1.11446e+06	399524	2.03519e+06	16163.9	166208	111729	247437	199380	154240	37733.6	6.0677e+06	245095	42671	224786	523951	1.91576e+06	194680	657578	260669	1.04259e+08	4.6132e+06	427264	6.25932e+07	2.08361e+08	729341	1.49672e+06	3.95444e+07	4.52782e+07	1.2541e+06	366097	1.00649e+07	367027	629038	412833	123953	258083	2.47163e+06	118576	2.07922e+06	308342	20967.9
2	B	M	Veg	BM_V	2.2BM_V	2.BM_V	197697	13180.4	1.87241e+06	17739.3	1.13179e+06	15002.1	111150	57540.2	177308	174555	146314	28858.1	5.03472e+06	131157	211861	99580.7	231182	2.16067e+06	63932.5	350883	390099	9.60308e+07	7.56495e+06	282762	8.64604e+07	2.42659e+08	1.01384e+06	1.79089e+06	4.96332e+07	5.70789e+07	1.053e+06	481525	1.07771e+07	300747	699443	500777	136611	233856	2.62709e+06	124360	1.99218e+06	318180	15326.9
2	B	S	Veg	BM_V	2.3BM_V	2.BS_V	160901	12105	1.82547e+06	15107.3	1.12278e+06	13985.6	114607	61553.2	157878	154566	140599	19686.9	4.67958e+06	141079	230447	111386	52123.2	2.31444e+06	18703.7	267713	364247	7.59113e+07	7.29557e+06	308219	8.37819e+07	2.54382e+08	1.21185e+06	1.86984e+06	5.26081e+07	6.04711e+07	1.03939e+06	484511	1.12642e+07	286084	691542	524841	142249	237970	2.74183e+06	127428	1.9974e+06	295065	19352.1
2	B	M	Veg	BM_V	2.4BM_V	2.BM_V	160847	11301.1	1.19756e+06	192852	931077	15872.7	115613	57288.7	162845	140005	127940	16444.3	5.30811e+06	146308	181180	114802	41122.9	1.597e+06	15069.9	337383	362925	1.20251e+08	6.91389e+06	268037	8.30168e+07	2.46678e+08	1.17955e+06	1.80888e+06	4.82875e+07	5.60211e+07	996695	456981	1.00253e+07	303237	602474	503076	136303	183566	2.37524e+06	112023	1.74794e+06	252838	13035.9
2	B	S	Veg	BM_V	2.5BM_V	2.BS_V	122297	16986	2.03181e+06	289833	1.42243e+06	34488.6	103598	72989.5	107538	157562	149550	382425	4.81687e+06	139423	100089	108637	71833	2.51958e+06	31118.9	356856	296258	8.5296e+07	6.07719e+06	475844	7.87686e+07	2.26593e+08	980086	1.76382e+06	4.65428e+07	5.38159e+07	859344	401589	1.14632e+07	474713	788901	426696	199351	403374	2.92897e+06	156316	2.58723e+06	406083	26768.6
2	A	S	Veg	AS_V	2.1AS_V	2.AS_V	261389	44686.3	2.15653e+06	29409.1	1.43876e+06	61232.3	125880	57119.5	81947.3	263553	45588.4	75513.5	233660	170620	182816	149604	181462	1.09329e+06	55384.1	1.17948e+06	141651	2.60764e+07	2.79712e+06	333279	2.61331e+07	1.66764e+08	540875	950006	3.75832e+07	3.43495e+06	1.99545e+07	269663	4.47091e+06	352917	616179	1.37292e+06	75980.6	546775	3.03184e+06	70246.7	1.17505e+06	18963.3	1656.28
2	A	S	Veg	AS_V	2.2AS_V	2.AS_V	59529.1	30819.8	1.79122e+06	291469	1.53572e+06	8647.11	34148.9	50831.2	14719.3	314526	40180.3	83939.8	200274	104425	157159	114223	60768.5	1.26966e+06	28549.5	884852	122313	1.70846e+07	1.88657e+06	315249	1.95846e+07	1.63644e+08	951856	905784	3.89589e+07	4.13898e+06	2.59367e+07	5.35479e+06	4.00255e+06	347546	502823	1.77606e+06	102483	423821	2.58569e+06	61682.6	935597	16995.5	7977.47
2	A	S	Veg	AS_V	2.3AS_V	2.AS_V	105804	40379.2	1.71157e+06	26674.2	1.16106e+06	54035.2	114835	45719.1	60938.8	169880	46926.6	96744.3	337372	90849	145476	65179	67854.5	1.17581e+06	25075.9	588073	165147	3.43444e+07	3.44646e+06	299889	3.3381e+07	2.06602e+08	1.16637e+06	1.05275e+06	4.514e+07	4.3998e+06	2.78979e+07	302806	4.67262e+06	391610	632565	1.79927e+06	97624.4	558978	3.23893e+06	76358.8	1.20726e+06	17497.4	5092.08
2	A	S	Veg	AS_V	2.4AS_V	2.AS_V	154355	27392.4	861311	20065.3	1.40933e+06	40436.7	84450.2	42962.9	47281.3	364284	109890	105750	275283	101683	74543.8	74036.4	81281.2	1.18477e+06	28029.9	613741	161886	3.35208e+07	3.55512e+06	261320	3.30049e+07	2.02639e+08	1.37102e+06	1.03458e+06	4.51341e+07	4.59572e+06	2.62461e+07	303746	4.79385e+06	354976	623207	1.80389e+06	95164.9	544487	3.06143e+06	73821.1	1.11978e+06	18832.2	7118.27
2	A	S	Veg	AS_V	2.5AS_V	2.AS_V	84872.1	30415.3	1.66536e+06	20026.6	1.12751e+06	16657.7	86849.5	52411.7	31457.5	389752	44813.8	85337.9	460004	131186	170290	107309	55051.9	1.07654e+06	23624.6	882331	126934	2.34156e+07	2.44717e+06	294887	2.41388e+07	1.78889e+08	920991	927588	3.81937e+07	3.96664e+06	2.30965e+07	268401	4.20914e+06	322394	499126	1.61455e+06	87976.9	403312	2.6797e+06	63174.1	1.04981e+06	20531.1	5718.29
2	B	S	Veg	BS_V	2.1BS_V	2.BS_V	119617	16732.1	1.43363e+06	15423.2	1.14656e+06	13703.3	137032	69198	185868	122671	118314	34721.9	6.20801e+06	113958	16400.3	79972.6	32022.2	1.37648e+06	13000.8	469890	288271	9.81999e+07	5.79263e+06	263848	6.9964e+07	2.20956e+08	654283	1.39735e+06	3.97926e+07	4.6111e+07	770519	364499	9.107e+06	317553	649289	389188	117034	216182	2.2521e+06	104817	1.80921e+06	281525	11585.1
2	B	S	Veg	BS_V	2.2BS_V	2.BS_V	158574	11459.2	1.64915e+06	13372.1	1.09781e+06	10953.1	112168	58567.6	164882	113252	144329	32259.3	4.77716e+06	133097	201358	104054	100890	2.25861e+06	34230.1	296833	268566	1.28066e+08	5.71907e+06	347588	7.25167e+07	2.18598e+08	808164	1.39229e+06	4.1025e+07	1.6744e+07	817945	370465	8.96555e+06	310816	595850	384145	107754	223589	2.02933e+06	102879	1.57238e+06	254103	13527.9
2	B	M	Veg	BS_V	2.3BS_V	2.BM_V	83580.4	8990.52	1.53427e+06	15433.6	998335	11582.8	79417.9	60202.4	105402	143203	145642	16468.6	3.68087e+06	112839	59480	65416.2	56548.7	2.49418e+06	18908	195385	313212	1.21091e+08	6.394e+06	357221	7.96192e+07	2.32801e+08	1.04069e+06	1.58598e+06	4.54019e+07	5.30743e+07	835382	420018	9.89827e+06	271832	628466	438362	140396	258733	2.31256e+06	118418	1.65496e+06	246364	14342.2
2	B	S	Veg	BS_V	2.4BS_V	2.BS_V	183069	9990.88	1.3285e+06	12076.6	1.10213e+06	8702.58	114888	65686.6	195010	99971.5	111625	34279.7	4.67114e+06	159070	274876	148308	87535.9	2.01766e+06	26546.2	394072	243809	1.08452e+08	4.77205e+06	367213	6.1826e+07	1.9737e+08	606126	1.31882e+06	3.82752e+07	4.43882e+07	705146	327442	7.61692e+06	293983	548473	342457	106099	143845	1.92825e+06	86583	1.43202e+06	201629	14373.9
2	B	S	Veg	BS_V	2.5BS_V	2.BS_V	155693	15117.5	1.50079e+06	11557.9	961455	15211.1	149523	60688.8	209561	104890	111438	38827.5	4.50451e+06	130962	14688	118373	65412	1.8744e+06	23609.5	417149	259408	1.00828e+08	5.49059e+06	337549	6.76405e+07	2.12616e+08	709585	1.33243e+06	3.8671e+07	4.51835e+07	733930	346571	8.5757e+06	294752	576150	368909	110197	173107	1.96991e+06	92818.8	1.54376e+06	242250	12872.7
[truncated: 21 more columns]

## Sheet: Mperc_Veg
Block	Variety	Stress_level	Stress_period	Treatment_original	Plant_Original	Treatment	M01	M02	M03	M04	M05	M06	M07	M08	M09	M10	M11	M12	M13	M14	M15	M16	M17	M18	M19	M20	M21	M22	M23	M24	M25	M26	M27	M28	M29	M30	M31	M32	M33	M34	M35	M36	M37	M38	M39	M40	M41	M42	M43
1	A	C	Veg	AC_V	1.1AC_V	0.863	0.0480481	0.00704126	0.815431	0.120741	0.633405	0.00743903	0.028603	0.0267409	0.0144042	0.135929	0.0385957	0.0315072	0.0724327	0.0607258	0.0140393	0.0671157	0.0309839	0.398929	0.014874	0.380466	0.031879	7.33632	0.767254	0.113499	7.18166	53.0094	0.0937754	0.28397	10.8881	0.997774	5.05417	0.0758656	0.952242	0.0827934	0.186947	0.387096	0.0170605	0.143559	0.669678	0.0145098	0.210564	0.00408699	0.00161218
1	A	C	Veg	AC_V	1.2AC_V	0.893	0.0992949	0.00681654	0.304632	0.0194467	0.349476	0.00569781	0.0209618	0.0147733	0.0163328	0.120581	0.0354862	0.0153919	0.0894275	0.0621188	0.055896	0.0496605	0.101261	0.234285	0.029649	0.296092	0.0417343	5.5788	0.658208	0.0535858	4.62978	59.4951	0.101782	0.584306	10.4254	1.00473	5.40093	0.0803205	0.541483	0.0756203	0.0384903	0.533669	0.030991	0.0303853	0.633148	0.0113796	0.172055	0.00410572	0.0786558
1	A	C	Veg	AC_V	1.3AC_V	0.904	0.0295395	0.00527002	0.340465	0.00424225	0.167138	0.00697143	0.0160985	0.0122463	0.0124647	0.0778486	0.0266051	0.0182441	0.059935	0.030674	0.0392053	0.0293215	0.0254524	0.221506	0.00777459	0.173494	0.0413306	5.73873	0.693072	0.0537855	5.45451	59.2848	0.167047	0.475384	10.1384	0.984614	5.55873	0.0771759	0.58956	0.0667885	0.0418617	0.501561	0.0296445	0.0328996	0.5413	0.0112044	0.169183	0.0034009	0.0405107
1	A	C	Veg	AC_V	1.4AC_V	0.913	0.0586611	0.00491712	0.168565	0.00614244	0.2032	0.0071312	0.0148845	0.0143446	0.0124669	0.0495249	0.0229036	0.0173586	0.0481185	0.027868	0.033762	0.0242569	0.0182161	0.199033	0.00660064	0.145326	0.0496895	7.07397	0.808792	0.0486892	6.19287	56.0556	0.144545	0.460178	10.1517	0.912977	5.10595	0.0860365	0.781507	0.077122	0.0553386	0.460015	0.026308	0.043257	0.671225	0.014517	0.235901	0.0036057	0.0252519
1	A	C	Veg	AC_V	1.5AC_V	0.9	0.0481428	0.00606405	0.211093	0.00517317	0.332432	0.00692646	0.0176065	0.0112935	0.0139964	0.0570816	0.0256169	0.0171926	0.0593104	0.030909	0.0206616	0.0198834	0.021071	0.228972	0.00555319	0.215236	0.0431441	6.27269	0.722917	0.0538101	5.82221	57.5649	0.140511	0.418061	9.9053	0.894207	5.46373	0.0760405	0.655328	0.0719569	0.048013	0.466645	0.0274685	0.0391701	0.566094	0.0111353	0.18261	0.00451168	0.020733
1	B	C	Veg	BC_V	1.1BC_V	0.943	0.0284849	0.0010856	0.133412	0.00240973	0.165826	0.000713361	0.00885436	0.0101872	0.0165734	0.0303209	0.0169763	0.0211938	0.854074	0.021618	0.0322631	0.0139482	0.0132793	0.230315	0.00433368	0.0730202	0.0582512	22.9531	0.858696	0.019689	10.5852	44.7837	0.0719579	0.359855	6.41379	7.62755	0.186462	0.0686053	0.720236	0.0319173	0.0306729	0.0947413	0.0113233	0.0136551	0.23467	0.0109112	0.157782	0.0301902	0.00877415
1	B	C	Veg	BC_V	1.2BC_V	0.93	0.0235235	0.00141451	0.146891	0.00261383	0.172851	0.000976972	0.0111089	0.00900749	0.0213151	0.0280076	0.0174675	0.0184127	0.880479	0.0220543	0.0304296	0.0157512	0.0136085	0.243359	0.00508766	0.0513828	0.0593335	22.4293	0.840943	0.0301361	10.5635	44.5682	0.0894693	0.344549	6.3687	7.57983	0.203971	0.0684478	0.899083	0.0374804	0.0369544	0.0933052	0.0125764	0.0126298	0.273276	0.0121107	0.184838	0.0343682	0.00595476
1	B	C	Veg	BC_V	1.3BC_V	0.896	0.0270076	0.00236261	0.141967	0.0026049	0.148657	0.00123223	0.0175531	0.0108191	0.032701	0.0310393	0.0195645	0.022844	0.857892	0.0321528	0.0473361	0.0236974	0.00473556	0.224527	0.00213981	0.0653378	0.0634555	23.7084	0.893761	0.0411539	11.0572	42.711	0.0961016	0.347936	6.53229	7.74434	0.171459	0.070549	0.883614	0.0360656	0.0373702	0.090687	0.0118774	0.0124186	0.265848	0.0113477	0.179726	0.0327887	0.00587641
1	B	C	Veg	BC_V	1.4BC_V	0.896	0.0408735	0.00202543	0.141745	0.00250729	0.150177	0.00132972	0.0148297	0.0114325	0.0293713	0.0292054	0.0177779	0.00431482	0.855705	0.033398	0.0348366	0.021312	0.0185293	0.205013	0.00645981	0.0787608	0.0587743	22.4839	0.829763	0.041264	10.3044	45.0948	0.0598399	0.343601	6.32145	7.47212	0.181617	0.0666726	0.781132	0.0390951	0.0343913	0.0895596	0.011949	0.0129505	0.246852	0.0107196	0.155858	0.0259102	0.00614035
1	B	C	Veg	BC_V	1.5BC_V	0.895	0.0433066	0.00200692	0.13	0.0397067	0.195044	0.00172563	0.016127	0.0121598	0.0302579	0.029682	0.0180017	0.00387143	0.896343	0.0421334	0.033348	0.0218833	0.0504485	0.249826	0.0140936	0.0919005	0.0539012	21.7051	0.796355	0.0354825	9.96091	45.1475	0.0663298	0.34026	6.59997	7.735	0.21416	0.0664686	0.852038	0.0400388	0.0383996	0.0920369	0.0121093	0.0158844	0.285898	0.0111618	0.187789	0.0324711	0.00503696
1	A	S	Veg	AM_V	1.1AM_V	0.351	0.101377	0.00894874	0.242294	0.00791692	0.4029	0.0129379	0.0259036	0.0156211	0.0188221	0.0944236	0.0296014	0.0181918	0.117463	0.0598033	0.0561539	0.0539331	0.0382693	0.262432	0.0125779	0.298625	0.0443125	6.25744	0.709791	0.0625566	5.09312	56.3596	0.0861841	0.421173	11.1483	0.949597	5.82123	0.0811753	0.597973	0.085373	0.0644863	0.49605	0.02893	0.0401491	0.720908	0.0128548	0.190547	0.00363425	0.0117648
1	A	M	Veg	AM_V	1.2AM_V	0.589	0.121016	0.00815175	0.394484	0.00669656	0.572247	0.010585	0.0253889	0.0188915	0.0191908	0.187314	0.0380812	0.0177865	0.0885073	0.0692329	0.0560373	0.0548894	0.133098	0.229646	0.0343262	0.336574	0.0408361	5.54362	0.632472	0.0602716	4.53993	55.7299	0.0956877	0.411696	10.3267	0.916368	5.51954	0.0768148	0.0484296	0.0812678	0.0635245	0.479921	0.0282044	0.0473184	0.761938	0.0140806	0.20212	0.00307786	0.00837011
1	A	M	Veg	AM_V	1.3AM_V	0.473	0.0896247	0.00562166	0.299562	0.00639957	0.369707	0.00647401	0.0180193	0.0176166	0.0118509	0.149713	0.0324122	0.0187271	0.0879979	0.048253	0.0561002	0.0476906	0.0415446	0.217579	0.0107911	0.2244	0.0459819	6.35803	0.726491	0.0502249	5.56443	54.9021	0.139078	0.372789	9.85557	0.838301	5.27475	0.0804075	0.774421	0.0825071	0.0781617	0.429157	0.0248792	0.0509956	0.772378	0.0153149	0.235927	0.00355357	0.00869672
1	A	M	Veg	AM_V	1.4AM_V	0.58	0.0342046	0.00545943	0.198148	0.00376826	0.207303	0.00674239	0.00910088	0.00749002	0.0085343	0.0702717	0.0185833	0.0147891	0.0631648	0.0184893	0.0254619	0.0168027	0.0223076	0.166452	0.00648358	0.110728	0.0407568	6.71579	0.718713	0.0403013	6.10274	53.9701	0.191697	0.29761	9.49536	0.907417	5.86015	0.0716497	0.775233	0.0689954	0.069423	0.438564	0.0260504	0.0632988	0.634813	0.0136929	0.236379	0.00339323	0.0053929
1	A	M	Veg	AM_V	1.5AM_V	0.504	0.0628166	0.00572655	0.225962	0.0058352	0.268896	0.00402719	0.0133277	0.0102174	0.00880026	0.137421	0.0216956	0.0214673	0.0919515	0.0326997	0.0192909	0.0222369	0.0199485	0.219402	0.00624409	0.16885	0.0430984	7.46837	0.794068	0.0396838	6.33923	53.7942	0.168056	0.327899	10.0934	0.913747	5.45572	0.0753341	0.743739	0.0735797	0.0689594	0.436075	0.0251056	0.050023	0.597769	0.0131585	0.188606	0.00349934	0.00491594
1	B	M	Veg	BM_V	1.1BM_V	0.72	0.0251915	0.00131964	0.217899	0.00240184	0.12254	0.000841617	0.0106164	0.00829332	0.0162253	0.0229019	0.013948	0.0183366	0.749892	0.0167568	0.0264646	0.0151966	0.0233599	0.209648	0.00734785	0.0434063	0.0565442	23.2679	0.853976	0.0262588	11.3506	43.6724	0.0941242	0.265442	5.97202	7.17651	0.183586	0.0640598	1.13351	0.0380767	0.0491271	0.0799192	0.0133758	0.0199228	0.288464	0.0129238	0.217113	0.0434816	0.00367097
1	B	M	Veg	BM_V	1.2BM_V	0.612	0.0380635	0.00127029	0.217715	0.00185833	0.114656	0.00103821	0.00841886	0.00771526	0.0155129	0.0236981	0.015525	0.0227386	0.788698	0.0224975	0.0243311	0.0121877	0.0135148	0.245871	0.00477001	0.0467117	0.0565507	23.2564	0.868962	0.0237017	10.9789	43.0855	0.0969756	0.290016	6.443	7.66099	0.169785	0.0679509	1.11579	0.0398358	0.0516426	0.0799722	0.0137398	0.0177985	0.326901	0.0148676	0.249314	0.0442071	0.0045856
1	B	M	Veg	BM_V	1.3BM_V	0.572	0.0271181	0.001084	0.221882	0.00177658	0.109468	0.000930366	0.00997674	0.00708975	0.0171378	0.0201309	0.013515	0.0191656	0.771516	0.0190107	0.0359599	0.012908	0.0110927	0.201972	0.00404505	0.0374085	0.0549857	23.4267	0.852649	0.0218426	11.0099	43.8176	0.0988142	0.287801	6.25813	7.48882	0.172419	0.0652087	1.0425	0.0351963	0.0483829	0.0791073	0.013542	0.0167358	0.283978	0.0137743	0.220794	0.0379547	0.00349329
1	B	M	Veg	BM_V	1.4BM_V	0.462	0.0318948	0.00106191	0.208359	0.00216368	0.116977	0.000991783	0.0102784	0.00743855	0.0150317	0.0140144	0.0122725	0.0195033	0.659769	0.0147525	0.0170823	0.00761842	0.00916443	0.209176	0.00408228	0.0360208	0.052421	23.9183	0.885907	0.0208284	11.2935	42.8937	0.105092	0.270595	6.17792	7.39094	0.147723	0.0646489	1.29612	0.0346539	0.0554491	0.0760061	0.0140059	0.016705	0.302052	0.0141727	0.240509	0.0408655	0.00398762
1	B	S	Veg	BM_V	1.5BM_V	0.391	0.0353086	0.00141336	0.261989	0.00270114	0.157845	0.00137042	0.0115967	0.0115087	0.0216683	0.0249682	0.0150995	0.0219839	0.851645	0.0335441	0.0375982	0.0189493	0.0146152	0.274714	0.00537913	0.0623093	0.0510947	22.501	0.782879	0.0289497	10.5302	45.0616	0.0718839	0.288862	6.40044	7.54356	0.154328	0.0619854	0.938426	0.0358989	0.0452786	0.076138	0.0144731	0.0145667	0.267129	0.011928	0.18951	0.0302411	0.00257338
1	A	S	Veg	AS_V	1.1AS_V	0.147	0.0763658	0.00789931	0.436713	0.00690306	0.232378	0.011407	0.0219092	0.0115827	0.0178953	0.078756	0.0322327	0.0143502	0.0902895	0.0401276	0.037185	0.0355108	0.0294457	0.213304	0.0093205	0.261078	0.033172	6.2053	0.66292	0.0564267	5.66067	59.0618	0.147362	0.307192	9.84927	0.859878	5.28914	0.0686214	0.650336	0.0682281	0.0650527	0.410961	0.022651	0.0466787	0.520693	0.0110472	0.176914	0.00363348	0.00298958
1	A	M	Veg	AS_V	1.2AS_V	0.402	0.0287766	0.00601455	0.151832	0.00450641	0.199801	0.00622117	0.0110718	0.00835523	0.00841948	0.0405716	0.0168358	0.0238216	0.0322193	0.0169667	0.026222	0.0159715	0.0239479	0.178973	0.00767554	0.0824598	0.0294163	6.18829	0.562321	0.0480391	5.27442	53.7646	0.185313	0.242473	9.09225	0.924334	6.62044	1.39664	0.701895	0.0701162	0.0727856	0.438393	0.0254421	0.0806249	0.568163	0.0145278	0.233769	0.00392114	0.0023106
1	A	S	Veg	AS_V	1.3AS_V	0.11	0.0335539	0.00654083	0.264975	0.00372638	0.158686	0.00651736	0.0142814	0.00820633	0.00991544	0.0342888	0.0203433	0.0184257	0.0492975	0.016783	0.0268118	0.0235484	0.00984494	0.221976	0.00345959	0.0925938	0.0357378	7.9941	0.671049	0.0473932	5.97714	52.7791	0.192091	0.256278	9.80805	0.983522	6.85937	1.44408	0.624671	0.0689733	0.0658133	0.469798	0.0264757	0.0496492	0.533537	0.0122447	0.18476	0.00250913	0.00297387
1	A	S	Veg	AS_V	1.4AS_V	0.267	0.0522728	0.00482484	0.454134	0.00339557	0.330076	0.0069002	0.0160064	0.0132073	0.00896136	0.0384535	0.0202083	0.0274946	0.0374911	0.0316473	0.0354344	0.0232882	0.0160629	0.256939	0.00750694	0.188602	0.0371912	7.3025	0.711578	0.0454984	5.91759	57.7151	0.113219	0.293066	9.9726	0.836519	5.88145	0.0712512	0.614187	0.0688957	0.0640971	0.426323	0.0253911	0.0469844	0.546752	0.0110738	0.149128	0.00281981	0.00245107
1	A	S	Veg	AS_V	1.5AS_V	0.093	0.0163304	0.0103977	0.609949	0.00543512	0.459743	0.0111651	0.0306087	0.0175287	0.0140268	0.0861503	0.0310326	0.0236974	0.053103	0.0359946	0.0380072	0.0429879	0.0243022	0.279503	0.00915043	0.243268	0.0325146	7.33585	0.786718	0.0938925	7.37699	52.3846	0.178703	0.239074	10.0254	0.794469	5.27792	0.0741776	1.00712	0.0817725	0.195087	0.329851	0.0174286	0.132118	0.704928	0.016335	0.241336	0.00403479	0.00235105
1	B	M	Veg	BS_V	1.1BS_V	0.556	0.290058	0.0130535	0.259672	0.0987681	0.492228	0.011421	0.116463	0.0171502	0.171957	0.0624078	0.0393568	0.0370517	1.87479	0.0127082	0.0334707	0.003	0.0136328	0.644519	0.00542228	0.041522	0.0572267	20.8761	1.01362	0.0582622	11.4573	36.9618	0.0796847	0.408175	7.75255	8.61481	0.165794	0.102854	1.2016	0.0720486	0.0767823	0.0772584	0.0247564	0.0316788	0.432464	0.0205329	0.278772	0.0400483	0.00360552
1	B	M	Veg	BS_V	1.2BS_V	0.584	0.041632	0.00332307	0.250087	0.0492628	0.228448	0.00233829	0.0246884	0.0119247	0.033509	0.046753	0.0259121	0.0224871	1.37025	0.0320552	0.0466998	0.0265868	0.0257704	0.330094	0.00561134	0.0804675	0.0596138	20.6455	0.987036	0.0423631	11.9331	39.7576	0.110945	0.340971	7.81096	8.79263	0.198438	0.0741019	1.45589	0.045514	0.0684806	0.0891818	0.017518	0.0221034	0.362975	0.0162072	0.270714	0.0467954	0.0034773
1	B	S	Veg	BS_V	1.3BS_V	0.339	0.0271659	0.00197455	0.385063	0.00415844	0.205877	0.0011727	0.017926	0.0124501	0.0236957	0.0407352	0.0243051	0.0182163	1.49957	0.0389929	0.0461236	0.0284655	0.0231425	0.286811	0.00805792	0.078257	0.059252	20.2025	0.968045	0.0476703	11.9401	39.4101	0.11888	0.347873	7.78198	8.76197	0.198847	0.0780662	1.8183	0.0520549	0.0836985	0.0894935	0.0181589	0.0273216	0.41661	0.0185463	0.325089	0.0570224	0.0031691
1	B	S	Veg	BS_V	1.4BS_V	0.063	0.0574742	0.00343598	0.381366	0.00276132	0.205288	0.0024299	0.0262936	0.0134012	0.0477084	0.0326032	0.0253133	0.00755781	1.13631	0.040857	0.0660419	0.0430142	0.0209793	0.400697	0.00730832	0.0859671	0.0582713	20.0333	0.980442	0.0560732	11.8898	39.3132	0.111978	0.341228	8.17622	9.16063	0.189696	0.073985	1.52713	0.0539386	0.0818893	0.0864773	0.0183152	0.0252902	0.39002	0.016988	0.289315	0.0460787	0.00400358
1	B	S	Veg	BS_V	1.5BS_V	0.061	0.0549321	0.0026832	0.335629	0.002671	0.204109	0.00185793	0.021354	0.0121777	0.0335289	0.0217607	0.0215325	0.00753182	1.20038	0.0288795	0.0384268	0.0192905	0.0265754	0.302337	0.00820461	0.08398	0.0608387	20.7616	1.05896	0.0480122	12.2917	38.6492	0.118781	0.325079	7.86016	8.85231	0.192566	0.0755416	1.65834	0.0642788	0.0943647	0.0853713	0.0208838	0.0268208	0.42795	0.0178339	0.31553	0.0508011	0.00376465
2	A	C	Veg	AC_V	2.1AC_V	0.812	0.099032	0.0116389	0.370002	0.0100126	0.377954	0.0121384	0.0393625	0.0124183	0.0205004	0.096976	0.0398495	0.0197336	0.11391	0.0471115	0.0521835	0.0461573	0.025519	0.275964	0.00797064	0.34139	0.0413767	7.07156	0.772246	0.0671158	6.96476	49.4264	0.203551	0.328053	11.4689	1.30477	6.32307	0.0783707	1.03374	0.0914312	0.104851	0.509281	0.0281431	0.0897207	0.683857	0.0147454	0.23154	0.00457867	0.00167744
2	A	C	Veg	AC_V	2.2AC_V	0.887	0.0484685	0.00933611	0.32286	0.00740575	0.369275	0.00866034	0.0280783	0.0136595	0.0118938	0.0788808	0.0145874	0.0190268	0.0875729	0.0369178	0.0429521	0.0339359	0.0388818	0.279794	0.0116021	0.234414	0.0437457	7.20153	0.762888	0.0751587	7.30614	46.8347	0.250423	0.30158	10.8738	1.1457	6.22699	0.0821696	1.34113	0.102666	0.130507	0.456908	0.0250203	0.117753	0.800224	0.0182917	0.315517	0.00553281	0.00113591
2	A	C	Veg	AC_V	2.3AC_V	0.908	0.0529331	0.00798872	0.263787	0.00987957	0.315473	0.00996989	0.0209676	0.00933259	0.0118756	0.0754944	0.0319321	0.0226794	0.100418	0.0248163	0.0328432	0.0200047	0.0459331	0.278053	0.0139853	0.160404	0.042867	7.47765	0.811378	0.0588597	7.59862	46.5639	0.287136	0.288171	11.3313	1.20415	6.39391	0.0774961	1.09509	0.0940315	0.127035	0.473992	0.0258485	0.112056	0.712669	0.0167533	0.257676	0.00485416	0.001914
2	A	C	Veg	AC_V	2.4AC_V	0.822	0.0400829	0.0101521	0.212597	0.00689761	0.360071	0.00910267	0.0224695	0.0123841	0.011955	0.0793175	0.0327728	0.0200209	0.0828728	0.0337529	0.0420138	0.027444	0.0261433	0.285126	0.00815522	0.207683	0.0404616	6.74398	0.726472	0.0753207	6.96576	47.0411	0.254226	0.283636	11.3089	1.20907	6.584	0.076137	1.08242	0.0938506	0.122866	0.480014	0.0268736	0.123817	0.733659	0.0175506	0.273267	0.00370799	0.00179599
2	A	C	Veg	AC_V	2.5AC_V	0.829	0.0449728	0.00974008	0.241125	0.00743663	0.308942	0.00811733	0.0264066	0.0100757	0.013896	0.0832782	0.0121215	0.0214289	0.100423	0.0316382	0.0370013	0.0215322	0.0259243	0.295921	0.00870638	0.231455	0.0422448	7.33106	0.779639	0.0688173	7.33021	47.5101	0.268882	0.28955	11.4101	1.33863	6.61423	0.0780946	1.13199	0.103816	0.126315	0.514686	0.0273169	0.111	0.760388	0.017446	0.277408	0.00577569	0.000875722
2	B	C	Veg	BC_V	2.1BC_V	0.898	0.0306879	0.00183476	0.33096	0.00280325	0.176148	0.00161042	0.0189768	0.00938704	0.027225	0.0303606	0.024677	0.00502892	1.1801	0.0254408	0.0289658	0.0144999	0.0271427	0.280196	0.00840839	0.0985445	0.0575949	21.3388	1.02914	0.0423178	12.586	39.2181	0.126735	0.289052	7.69483	8.7592	0.180295	0.0698422	1.43839	0.0515225	0.0819762	0.0833008	0.0170779	0.0269814	0.334236	0.0158785	0.258929	0.0427024	0.00213778
2	B	C	Veg	BC_V	2.2BC_V	0.851	0.0323696	0.00218862	0.152596	0.00328805	0.185683	0.00164897	0.0185167	0.0103615	0.0277665	0.0277402	0.0252718	0.00326407	0.746707	0.0263803	0.00225622	0.0256406	0.0068245	0.317308	0.00245799	0.0780486	0.0588351	21.3778	1.06606	0.0493317	12.6728	38.6671	0.15062	0.294228	7.83282	8.94769	0.176476	0.0725555	1.57773	0.0506264	0.0915193	0.0830321	0.0203718	0.0347957	0.369774	0.017843	0.284203	0.0438805	0.00270454
2	B	C	Veg	BC_V	2.3BC_V	0.814	0.0144933	0.00106063	0.328609	0.00259638	0.240422	0.000998113	0.0110377	0.0110059	0.00993258	0.0288838	0.0252512	0.00448036	1.00974	0.0202427	0.0354724	0.020297	0.00907864	0.363885	0.00369456	0.0710297	0.0624418	13.9789	1.10779	0.0459029	13.4254	41.4296	0.212416	0.321907	8.6118	9.81609	0.204127	0.0841367	2.07095	0.0575743	0.113283	0.09295	0.0236534	0.036819	0.479878	0.0223102	0.38159	0.0635775	0.00273752
2	B	C	Veg	BC_V	2.4BC_V	0.822	0.0334362	0.00180841	0.165364	0.0035376	0.193606	0.0019469	0.0162797	0.00846775	0.0195976	0.0265599	0.0252103	0.00397102	0.918792	0.0164657	0.00268272	0.0125969	0.00802762	0.393177	0.00246075	0.0537655	0.0601683	21.9319	1.12802	0.0391473	12.8879	37.5703	0.18107	0.308902	8.09021	9.2062	0.173086	0.0748916	1.57781	0.0494722	0.0905739	0.0836276	0.0216089	0.0332082	0.389353	0.0178164	0.292898	0.0438189	0.00291201
2	B	C	Veg	BC_V	2.5BC_V	0.824	0.03286	0.00183858	0.286065	0.00302799	0.168197	0.00140055	0.0221306	0.00921709	0.0318024	0.0253295	0.0259912	0.00423366	1.06786	0.0200787	0.0515156	0.0244092	0.0109091	0.326851	0.0039167	0.0704744	0.0588778	22.0725	1.0584	0.0524672	12.9465	37.6334	0.164124	0.30233	7.75312	8.88924	0.172703	0.0733143	1.43533	0.0566948	0.085556	0.0816213	0.0222083	0.0233034	0.356509	0.0173175	0.27075	0.0427482	0.00341468
2	A	M	Veg	AM_V	2.1AM_V	0.401	0.03877	0.0114272	0.226839	0.00732764	0.339013	0.00925498	0.0291616	0.0117176	0.0151316	0.0552757	0.0128386	0.0182565	0.0686716	0.0331507	0.0368506	0.0261386	0.044621	0.279504	0.0130777	0.214063	0.0387679	7.08189	0.76342	0.0753744	7.34171	48.9893	0.227961	0.27777	11.043	1.12758	6.55976	0.074266	1.09122	0.0912922	0.125165	0.456983	0.0261741	0.109266	0.686015	0.0163256	0.256244	0.00471315	0.00132719
2	A	S	Veg	AM_V	2.2AM_V	0.25	0.0346639	0.0093904	0.643126	0.00584019	0.479524	0.0120694	0.033232	0.0192786	0.020386	0.052815	0.0121671	0.026428	0.0552774	0.0341986	0.0336081	0.0397585	0.0380067	0.296804	0.0121792	0.209929	0.0371578	6.58264	0.677367	0.0827414	6.43611	49.2889	0.149842	0.28815	11.3145	1.04223	7.28667	1.46866	0.865734	0.0941019	0.117402	0.466889	0.0296877	0.0946296	0.735738	0.0152527	0.225389	0.00402665	0.00337989
2	A	M	Veg	AM_V	2.3AM_V	0.451	0.0241776	0.00784868	0.297288	0.00492503	0.254119	0.012585	0.0190813	0.00993886	0.0117378	0.0309592	0.00943273	0.0215406	0.0447483	0.0156601	0.0263127	0.0160898	0.0113019	0.232398	0.00433133	0.0869235	0.0383897	8.47929	0.789045	0.0586876	7.805	46.5099	0.295742	0.255984	10.6699	1.19751	7.45495	1.54911	1.0017	0.0918294	0.122367	0.492765	0.0302717	0.11831	0.710133	0.0172554	0.244766	0.00450151	0.00108942
2	A	S	Veg	AM_V	2.4AM_V	0.329	0.0288703	0.00872874	0.343306	0.00381681	0.221276	0.00993448	0.0168856	0.00870696	0.00939154	0.0385599	0.0242817	0.0185678	0.0463295	0.0152391	0.0235095	0.0142925	0.0219711	0.271475	0.00776171	0.0772063	0.0395546	8.1926	0.791555	0.0615564	7.72552	45.6273	0.299648	0.26329	10.8447	1.22141	7.56051	1.57994	0.996254	0.0942815	0.130065	0.502382	0.0308634	0.128274	0.731482	0.0177088	0.256203	0.00562768	0.00132331
2	A	S	Veg	AM_V	2.5AM_V	0.116	0.0321166	0.0110654	0.258058	0.00742413	0.414309	0.0133059	0.0339023	0.0124316	0.018556	0.0882733	0.0128711	0.0231176	0.102808	0.0320406	0.0402408	0.0247807	0.0188377	0.280995	0.0069059	0.238483	0.0392035	6.87766	0.730679	0.082481	6.739	47.9344	0.203141	0.278284	10.8965	1.07752	6.62529	0.0767059	1.27759	0.108766	0.149694	0.441085	0.0272514	0.129909	0.901914	0.0203037	0.340892	0.00648149	0.00210203
2	B	M	Veg	BM_V	2.1BM_V	0.518	0.0507139	0.00286958	0.210701	0.0755348	0.384777	0.00305598	0.0314236	0.0211237	0.0467809	0.0376952	0.0291609	0.00713398	1.14717	0.0463382	0.00806747	0.0424984	0.0990591	0.362198	0.0368066	0.124323	0.0492825	19.7114	0.872181	0.0807793	11.834	39.3932	0.13789	0.282973	7.47634	8.56038	0.237102	0.069215	1.90289	0.0693908	0.118927	0.078051	0.0234348	0.0487936	0.467291	0.0224181	0.393102	0.0582956	0.00396422
2	B	M	Veg	BM_V	2.2BM_V	0.753	0.0326492	0.00217671	0.309224	0.00292961	0.186912	0.00247756	0.0183562	0.00950265	0.029282	0.0288273	0.0241634	0.00476585	0.831473	0.0216603	0.0349883	0.0164455	0.0381793	0.35683	0.0105583	0.0579476	0.064424	15.8593	1.24933	0.0466976	14.2788	40.0746	0.167433	0.295762	8.19682	9.42647	0.1739	0.0795228	1.77982	0.0496678	0.115511	0.0827022	0.0225611	0.0386208	0.433858	0.0205377	0.329005	0.0525468	0.00253121
2	B	S	Veg	BM_V	2.3BM_V	0.377	0.026958	0.00202811	0.305846	0.00253113	0.188114	0.00234321	0.0192017	0.0103129	0.0264516	0.0258966	0.0235566	0.00329843	0.784035	0.0236369	0.03861	0.018662	0.00873293	0.38777	0.00313369	0.0448537	0.0610274	12.7185	1.22233	0.0516403	14.0372	42.6201	0.203038	0.31328	8.81417	10.1316	0.174144	0.0811768	1.88725	0.0479317	0.115864	0.0879339	0.023833	0.0398705	0.459377	0.0213499	0.334652	0.0494364	0.00324232
2	B	M	Veg	BM_V	2.4BM_V	0.635	0.0260624	0.00183114	0.194043	0.0312483	0.150864	0.00257188	0.018733	0.00928261	0.0263861	0.0226854	0.0207304	0.00266451	0.860084	0.0237067	0.0293571	0.0186017	0.00666324	0.258765	0.00244181	0.0546669	0.0588056	19.4846	1.12027	0.0434307	13.4514	39.9698	0.191125	0.293097	7.82413	9.07723	0.161497	0.0740457	1.62442	0.0491341	0.0976202	0.0815145	0.0220855	0.0297437	0.384865	0.0181513	0.283222	0.0409679	0.00211223
2	B	S	Veg	BM_V	2.5BM_V	0.382	0.0210697	0.00292641	0.350047	0.0499334	0.245061	0.00594182	0.0178482	0.0125749	0.0185271	0.0271453	0.025765	0.0658856	0.829869	0.0240203	0.0172437	0.0187163	0.0123757	0.434082	0.00536127	0.0614804	0.0510404	14.6951	1.047	0.0819801	13.5705	39.0383	0.168853	0.303876	8.01856	9.2716	0.148051	0.0691872	1.97493	0.0817852	0.135915	0.0735128	0.0343449	0.0694948	0.504613	0.0269307	0.445737	0.0699615	0.00461179
2	A	S	Veg	AS_V	2.1AS_V	0.234	0.0737787	0.012613	0.608693	0.00830091	0.406098	0.0172832	0.0355303	0.0161223	0.0231301	0.0743896	0.0128676	0.0213141	0.0659521	0.0481585	0.0516009	0.0422265	0.0512189	0.308588	0.0156325	0.332916	0.0399818	7.36021	0.789505	0.0940701	7.37624	47.0702	0.152665	0.268145	10.6081	0.969537	5.63228	0.076114	1.26194	0.099613	0.17392	0.387514	0.021446	0.154331	0.855757	0.0198276	0.331665	0.00535252	0.000467494
2	A	S	Veg	AS_V	2.2AS_V	0.358	0.0173275	0.0089709	0.52138	0.0848397	0.447011	0.00251697	0.00993991	0.0147957	0.00428442	0.0915508	0.0116955	0.0244329	0.0582951	0.0303956	0.0457452	0.0332476	0.0176883	0.369568	0.00831007	0.257559	0.0356024	4.97291	0.549134	0.0917614	5.7006	47.6328	0.277062	0.263652	11.34	1.20476	7.54955	1.55865	1.16504	0.101162	0.14636	0.516969	0.0298303	0.123364	0.752631	0.0179543	0.27233	0.00494699	0.00232205
2	A	S	Veg	AS_V	2.3AS_V	0.059	0.0249531	0.00952313	0.403661	0.00629092	0.273828	0.0127438	0.027083	0.0107825	0.014372	0.040065	0.0110673	0.0228164	0.0795668	0.0214261	0.0343095	0.015372	0.016003	0.277306	0.00591397	0.138693	0.0389488	8.09988	0.812823	0.0707266	7.87266	48.7256	0.275081	0.248285	10.6459	1.03766	6.57952	0.0714146	1.10201	0.0923583	0.149186	0.424345	0.023024	0.131831	0.763879	0.0180087	0.284725	0.00412664	0.00120093
2	A	S	Veg	AS_V	2.4AS_V	0.08	0.0368818	0.0065452	0.205803	0.00479443	0.336748	0.00966202	0.0201787	0.0102656	0.0112975	0.0870426	0.0262573	0.0252682	0.0657765	0.0242963	0.0178116	0.0176904	0.0194215	0.283091	0.00669751	0.146648	0.0386812	8.00951	0.849466	0.0624402	7.88624	48.419	0.327593	0.247205	10.7844	1.09811	6.27129	0.0725775	1.14545	0.0848186	0.14891	0.431024	0.0227389	0.130101	0.731503	0.0176389	0.267563	0.00449979	0.00170085
2	A	S	Veg	AS_V	2.5AS_V	0.169	0.0238609	0.00855096	0.468199	0.00563027	0.316989	0.00468315	0.0244168	0.014735	0.00884395	0.109575	0.012599	0.0239919	0.129326	0.0368816	0.0478753	0.030169	0.0154773	0.302658	0.00664181	0.248058	0.0356862	6.58305	0.687998	0.0829045	6.78639	50.2928	0.258927	0.260782	10.7378	1.11518	6.49334	0.0754583	1.18336	0.0906378	0.140324	0.453915	0.0247338	0.113387	0.753369	0.0177608	0.295142	0.00577211	0.00160764
2	B	S	Veg	BS_V	2.1BS_V	0.139	0.0223951	0.00313263	0.268409	0.00288758	0.214662	0.00256558	0.0256556	0.0129555	0.0347987	0.0229669	0.022151	0.00650074	1.16228	0.0213355	0.00307051	0.0149727	0.00599528	0.257708	0.00243405	0.0879742	0.0539709	18.3853	1.08451	0.0493984	13.0989	41.3681	0.122497	0.261616	7.45008	8.63303	0.144259	0.0682425	1.70504	0.0594532	0.121562	0.0728649	0.0219115	0.0404742	0.421644	0.0196241	0.338725	0.052708	0.00216899
2	B	S	Veg	BS_V	2.2BS_V	0.104	0.0294948	0.00213141	0.306742	0.00248721	0.204193	0.00203729	0.0208633	0.0108936	0.0306681	0.021065	0.0268452	0.00600024	0.888554	0.024756	0.0374527	0.019354	0.0187656	0.420102	0.00636682	0.0552111	0.0499535	23.8203	1.06375	0.0646514	13.4881	40.6593	0.150319	0.258966	7.63066	3.11439	0.152138	0.0689067	1.6676	0.0578119	0.110828	0.0714511	0.0200422	0.0415877	0.377456	0.0191356	0.292462	0.0472632	0.00251619
2	B	M	Veg	BS_V	2.3BS_V	0.702	0.0139486	0.00150042	0.256052	0.0025757	0.166611	0.00193305	0.013254	0.0100471	0.0175905	0.0238989	0.024306	0.00274842	0.614297	0.0188315	0.00992654	0.0109172	0.00943735	0.41625	0.00315553	0.0326076	0.0522715	20.2086	1.06709	0.0596161	13.2875	38.8518	0.173679	0.264682	7.57707	8.8575	0.139416	0.0700963	1.65191	0.0453658	0.104884	0.0731578	0.0234305	0.0431797	0.385941	0.0197626	0.276194	0.0411153	0.00239356
2	B	S	Veg	BS_V	2.4BS_V	0.056	0.0362667	0.00197923	0.263182	0.00239242	0.218336	0.00172402	0.0227597	0.0130128	0.0386322	0.0198048	0.0221134	0.00679094	0.925372	0.0315124	0.0544541	0.0293804	0.0173412	0.399707	0.0052589	0.0780672	0.0482996	21.4848	0.945363	0.0727464	12.248	39.0997	0.120076	0.261263	7.58247	8.79348	0.139692	0.0648676	1.50894	0.0582393	0.108655	0.0678422	0.0210187	0.0284963	0.381995	0.0171524	0.283689	0.0399435	0.00284752
2	B	S	Veg	BS_V	2.5BS_V	0.118	0.0298337	0.0028968	0.28758	0.00221471	0.184233	0.00291474	0.0286513	0.0116291	0.0401558	0.020099	0.0213536	0.00744008	0.863148	0.0250947	0.00281449	0.0226825	0.0125342	0.35917	0.00452402	0.0799336	0.0497075	19.3204	1.0521	0.0646808	12.9612	40.7412	0.13597	0.255318	7.41008	8.65801	0.140635	0.0664095	1.64326	0.0564799	0.110401	0.0706899	0.0211159	0.0331706	0.377472	0.0177858	0.295814	0.0464197	0.00246665
[truncated: 21 more columns]

## Sheet: Mranghi_Veg
Block	Variety	Stress_level	Stress_period	Treatment_original	Plant_Original	Treatment	M01	M02	M03	M04	M05	M06	M07	M08	M09	M10	M11	M12	M13	M14	M15	M16	M17	M18	M19	M20	M21	M22	M23	M24	M25	M26	M27	M28	M29	M30	M31	M32	M33	M34	M35	M36	M37	M38	M39	M40	M41	M42	M43
1	A	C	Veg	AC_V	1.1AC_V	0.863	43	41	60	60	60	42	51	60	22	57	58	58	16	58	7	60	48	54	56	60	2	22	19	60	20	48	8	22	51	15	31	35	21	44	59	32	11	59	40	20	16	15	9
1	A	C	Veg	AC_V	1.2AC_V	0.893	57	40	37	52	46	32	35	50	27	56	56	21	22	59	56	57	59	18	58	55	22	3	4	30	2	60	14	60	43	16	36	47	2	38	6	60	59	19	38	9	5	16	60
1	A	C	Veg	AC_V	1.3AC_V	0.904	21	32	45	29	12	40	18	37	16	44	47	27	11	32	43	44	40	11	38	41	20	4	9	31	5	59	35	59	40	14	40	41	3	28	7	55	54	21	33	7	4	5	59
1	A	C	Veg	AC_V	1.4AC_V	0.913	51	31	9	38	23	41	16	48	17	36	31	23	5	29	28	36	26	3	29	37	32	16	29	24	13	54	28	58	41	7	32	53	15	39	13	46	45	33	41	21	22	8	58
1	A	C	Veg	AC_V	1.5AC_V	0.9	44	37	15	33	43	39	23	28	19	39	42	22	10	33	12	25	33	14	22	46	26	8	13	32	9	56	27	56	36	5	38	36	8	35	9	47	50	27	35	5	8	20	57
1	B	C	Veg	BC_V	1.1BC_V	0.943	17	4	2	7	10	1	2	19	28	23	17	39	41	16	23	7	16	16	14	18	46	54	37	1	35	27	4	52	7	38	22	12	10	1	1	30	1	4	1	2	3	32	55
1	B	C	Veg	BC_V	1.2BC_V	0.93	7	8	5	14	14	4	10	10	39	18	18	30	46	18	22	13	18	19	17	8	53	51	33	7	34	26	7	49	5	37	27	11	19	6	3	29	5	2	5	11	10	36	51
1	B	C	Veg	BC_V	1.3BC_V	0.896	14	22	4	13	5	9	22	25	52	26	22	49	43	39	50	35	1	13	1	15	59	58	41	12	38	21	11	51	9	41	12	19	18	5	4	26	2	1	3	8	7	35	50
1	B	C	Veg	BC_V	1.4BC_V	0.896	39	17	3	9	6	10	15	29	48	21	19	8	42	42	30	28	27	5	27	23	48	52	32	13	32	29	1	48	4	34	20	8	14	8	2	25	3	3	2	1	2	31	52
1	B	C	Veg	BC_V	1.5BC_V	0.895	41	16	1	54	21	16	19	35	49	22	20	5	48	52	25	30	56	21	55	31	39	48	28	8	31	30	2	45	10	40	29	7	16	10	5	27	4	6	7	6	11	34	48
1	A	S	Veg	AM_V	1.1AM_V	0.351	58	48	23	48	52	58	46	52	34	53	50	25	29	57	59	58	51	25	52	56	28	7	10	42	3	55	6	57	54	11	42	49	4	46	17	54	53	29	47	13	14	10	56
1	A	M	Veg	AM_V	1.2AM_V	0.589	59	45	51	41	59	50	44	57	35	60	57	24	21	60	57	59	60	15	59	58	19	2	3	39	1	53	10	55	42	9	39	40	1	40	15	51	52	36	55	18	15	3	53
1	A	M	Veg	AM_V	1.3AM_V	0.473	55	34	36	40	49	35	26	56	12	59	54	33	20	56	58	56	53	9	49	47	29	9	15	27	6	52	26	53	35	3	33	48	12	43	25	37	37	40	57	26	23	7	54
1	A	M	Veg	AM_V	1.4AM_V	0.58	31	33	11	26	28	37	3	3	3	41	21	20	12	9	15	17	35	1	28	34	18	12	12	11	12	51	44	34	32	6	43	22	13	32	22	41	43	41	39	16	24	4	49
1	A	M	Veg	AM_V	1.5AM_V	0.504	52	35	20	36	37	30	13	20	4	58	28	42	24	40	11	31	31	10	25	40	25	24	27	10	14	50	37	43	39	8	37	32	11	37	21	39	39	39	37	15	12	6	47
1	B	M	Veg	BM_V	1.1BM_V	0.72	11	6	18	6	4	2	7	6	26	8	12	29	34	6	18	11	37	7	34	5	42	56	36	5	40	24	9	15	1	32	21	2	33	7	11	12	6	10	8	14	17	45	40
1	B	M	Veg	BM_V	1.2BM_V	0.612	36	5	17	2	2	7	1	4	25	10	15	47	37	19	14	4	17	20	16	7	43	55	38	4	36	23	12	29	8	39	11	9	31	9	12	13	8	9	10	24	28	48	45
1	B	M	Veg	BM_V	1.3BM_V	0.572	15	3	19	1	1	3	5	1	29	4	11	35	35	11	34	6	12	4	11	3	41	57	35	3	37	25	13	23	3	35	13	5	26	3	10	11	7	8	6	17	18	37	38
1	B	M	Veg	BM_V	1.4BM_V	0.462	24	2	13	3	3	5	6	2	23	1	6	36	32	2	8	2	8	6	12	2	38	60	40	2	39	22	15	17	2	33	5	3	40	2	14	7	9	7	9	19	25	40	43
1	B	S	Veg	BM_V	1.5BM_V	0.391	33	7	28	16	8	11	11	30	40	12	14	44	40	43	39	22	20	27	20	14	36	53	22	6	33	28	3	26	6	36	8	1	20	4	8	8	10	5	4	10	13	33	26
1	A	S	Veg	AS_V	1.1AS_V	0.147	54	43	53	43	33	52	38	31	31	45	53	19	23	50	37	49	47	8	47	54	4	6	5	34	7	58	29	38	34	4	35	13	7	29	18	34	28	34	31	3	6	9	32
1	A	M	Veg	AS_V	1.2AS_V	0.402	18	36	6	30	22	34	9	7	2	33	16	52	1	8	16	14	38	2	36	26	1	5	2	23	4	49	42	2	31	10	54	55	9	34	23	40	41	43	36	22	21	12	18
1	A	S	Veg	AS_V	1.3AS_V	0.11	30	38	31	25	9	36	14	5	8	28	24	31	6	7	19	34	10	12	8	32	7	26	6	20	11	47	45	7	33	13	56	56	6	31	19	49	46	38	32	12	9	1	31
1	A	S	Veg	AS_V	1.4AS_V	0.267	47	30	54	23	42	38	17	45	6	30	23	57	2	36	32	33	23	22	35	42	9	19	11	17	10	57	18	30	37	2	44	20	5	30	16	36	40	35	34	4	1	2	22
1	A	S	Veg	AS_V	1.5AS_V	0.093	3	55	58	34	56	51	54	55	20	49	51	51	7	46	40	53	39	31	46	51	3	21	23	58	25	46	40	1	38	1	34	29	24	41	60	31	13	58	44	30	26	14	20
1	B	M	Veg	BS_V	1.1BS_V	0.556	60	60	27	59	58	53	60	54	60	40	59	59	60	1	26	1	19	60	21	4	44	44	46	35	41	1	5	54	18	43	10	54	37	36	24	9	36	20	25	55	40	39	39
1	B	M	Veg	BS_V	1.2BS_V	0.584	40	28	24	55	32	21	43	34	53	35	44	45	58	38	49	41	42	46	23	25	54	42	45	15	44	13	16	46	21	48	25	28	44	12	20	23	14	11	13	28	34	51	37
1	B	S	Veg	BS_V	1.3BS_V	0.339	16	14	50	28	27	8	25	41	42	34	35	26	59	49	48	43	36	38	40	22	52	40	43	21	45	12	20	50	20	47	26	43	56	19	28	24	15	16	22	49	52	57	33
1	B	S	Veg	BS_V	1.4BS_V	0.063	50	29	49	17	26	23	47	46	59	27	41	18	53	51	60	54	32	56	33	28	47	39	44	33	43	10	17	47	27	55	23	26	46	20	26	21	16	13	21	32	45	49	44
1	B	S	Veg	BS_V	1.5BS_V	0.061	49	23	44	15	24	17	37	36	54	6	27	17	57	30	41	23	45	41	42	27	56	43	51	22	47	4	19	42	24	50	24	34	52	27	32	20	19	14	24	43	51	54	41
2	A	C	Veg	AC_V	2.1AC_V	0.812	56	58	48	51	50	55	59	39	38	54	60	37	28	54	54	55	41	28	39	59	21	15	20	45	18	44	48	44	60	29	47	45	25	49	34	57	51	44	42	23	20	21	10
2	A	C	Veg	AC_V	2.2AC_V	0.887	45	50	41	45	48	44	50	47	14	46	13	34	19	48	46	48	52	33	50	49	27	18	17	49	21	34	51	35	50	23	45	51	41	58	51	44	38	50	58	48	50	26	4
2	A	C	Veg	AC_V	2.3AC_V	0.908	48	44	30	50	40	49	36	13	13	43	52	46	25	25	24	26	55	30	54	39	24	25	30	37	26	33	57	25	57	25	48	42	29	53	49	50	42	48	46	31	31	23	13
2	A	C	Veg	AC_V	2.4AC_V	0.822	38	54	16	42	47	45	40	38	15	47	55	38	18	44	45	42	44	37	41	43	17	13	14	50	19	35	52	21	55	27	52	38	27	52	46	52	47	53	50	37	37	11	12
2	A	C	Veg	AC_V	2.5AC_V	0.829	42	53	22	47	39	43	48	18	18	48	4	41	26	35	36	29	43	39	45	48	23	20	21	46	22	37	54	28	59	30	53	44	32	59	48	58	49	47	54	36	39	29	2
2	B	C	Veg	BC_V	2.1BC_V	0.898	23	12	43	18	15	13	30	14	45	24	37	11	56	27	20	9	46	34	44	33	45	45	47	14	48	9	23	27	17	46	19	17	43	18	27	18	12	15	11	27	32	43	16
2	B	C	Veg	BC_V	2.2BC_V	0.851	26	21	7	22	17	14	28	23	46	17	40	3	33	28	1	39	4	44	4	20	50	46	53	25	49	5	32	32	23	53	18	23	47	17	31	17	18	24	14	44	43	47	27
2	B	C	Veg	BC_V	2.3BC_V	0.814	2	1	42	12	34	6	8	27	9	20	39	9	51	13	33	27	7	50	9	17	58	32	56	18	55	19	49	41	29	59	28	52	60	23	39	28	33	25	29	58	58	59	28
2	B	C	Veg	BC_V	2.4BC_V	0.822	29	10	8	24	20	19	20	8	36	15	38	6	49	5	2	5	5	53	5	9	55	49	58	9	50	2	41	39	26	56	15	31	48	15	30	19	23	23	20	42	47	46	30
2	B	C	Veg	BC_V	2.5BC_V	0.824	28	13	33	21	13	12	39	11	51	13	45	7	52	12	52	37	11	45	10	16	51	50	50	29	51	3	34	36	19	52	14	25	42	22	29	15	26	12	12	35	35	44	36
2	A	M	Veg	AM_V	2.1AM_V	0.401	37	57	21	44	45	46	53	33	24	38	8	28	15	41	35	40	54	32	53	45	12	17	18	51	23	42	50	18	53	22	50	30	28	48	47	45	44	46	43	29	30	22	7
2	A	S	Veg	AM_V	2.2AM_V	0.25	32	51	59	37	57	54	56	58	37	37	5	56	8	45	27	50	49	40	51	44	8	10	7	55	15	43	30	24	56	18	57	57	17	54	42	48	55	45	51	25	19	13	35
2	A	M	Veg	AM_V	2.3AM_V	0.451	9	42	35	32	36	56	31	16	11	25	1	43	3	4	17	15	13	17	13	29	10	30	24	36	28	32	58	6	46	24	58	58	23	50	45	53	57	51	45	34	27	19	3
2	A	S	Veg	AM_V	2.4AM_V	0.329	19	47	46	27	31	48	21	9	7	31	34	32	4	3	13	8	34	26	37	19	15	29	26	40	27	31	59	12	49	28	60	60	22	55	50	56	58	54	48	39	29	27	6
2	A	S	Veg	AM_V	2.5AM_V	0.116	25	56	26	46	54	59	57	40	33	51	10	50	27	37	44	38	29	35	32	50	14	14	16	54	16	39	47	19	52	19	55	39	39	60	57	42	48	55	60	54	57	30	14
2	B	M	Veg	BM_V	2.1BM_V	0.518	46	24	14	57	51	29	55	59	58	29	49	15	54	53	5	52	58	49	60	35	31	38	39	52	42	11	25	20	13	42	30	16	58	33	43	10	32	37	28	59	59	58	42
2	B	M	Veg	BM_V	2.2BM_V	0.753	27	20	40	20	18	24	27	15	47	19	33	10	39	17	31	16	50	47	48	12	60	34	60	19	60	15	36	33	28	58	16	46	55	16	40	16	27	26	26	56	53	55	25
2	B	S	Veg	BM_V	2.3BM_V	0.377	13	18	38	10	19	22	32	22	44	14	32	4	36	20	42	20	6	52	6	6	57	31	59	28	59	20	46	40	30	60	17	50	57	13	41	22	34	28	27	57	55	53	34
2	B	M	Veg	BM_V	2.4BM_V	0.635	12	11	10	53	7	27	29	12	43	7	25	1	44	21	21	19	3	24	3	10	49	37	57	16	56	14	43	31	22	54	9	27	49	14	33	14	25	18	18	47	41	41	15
2	B	S	Veg	BM_V	2.5BM_V	0.382	5	26	47	56	35	33	24	42	32	16	43	60	38	22	9	21	14	59	19	13	35	33	48	53	58	7	38	37	25	57	6	15	59	42	52	6	60	42	30	60	60	60	46
2	A	S	Veg	AS_V	2.1AS_V	0.234	53	59	57	49	53	60	58	53	41	42	9	40	14	55	53	51	57	43	57	57	16	23	25	59	24	36	33	16	44	12	41	37	38	56	58	33	22	60	59	53	54	25	1
2	A	S	Veg	AS_V	2.2AS_V	0.358	4	49	56	58	55	25	4	51	1	52	3	54	9	31	47	47	25	51	43	53	5	1	1	57	8	38	56	13	58	26	59	59	35	57	54	59	56	52	52	45	36	24	19
2	A	S	Veg	AS_V	2.3AS_V	0.059	10	52	52	39	38	57	49	24	21	32	2	48	17	15	29	12	22	29	24	36	13	28	31	47	29	41	55	4	45	17	51	21	30	51	56	35	30	57	56	46	44	17	5
2	A	S	Veg	AS_V	2.4AS_V	0.08	35	39	12	31	44	47	33	21	10	50	46	55	13	23	10	18	30	36	31	38	11	27	34	41	30	40	60	3	48	20	46	24	34	45	55	38	29	56	49	38	33	18	11
2	A	S	Veg	AS_V	2.5AS_V	0.169	8	46	55	35	41	31	42	49	5	55	7	53	30	47	51	46	21	42	30	52	6	11	8	56	17	45	53	9	47	21	49	33	36	47	53	43	35	49	53	40	48	28	8
2	B	S	Veg	BS_V	2.1BS_V	0.139	6	27	32	19	29	26	45	43	55	9	30	13	55	14	4	10	2	23	2	30	40	35	55	26	53	18	22	11	12	44	4	10	54	26	44	4	24	30	23	51	56	56	17
2	B	S	Veg	BS_V	2.2BS_V	0.104	20	19	39	8	25	20	34	26	50	5	48	12	47	24	38	24	28	58	26	11	34	59	52	43	57	16	31	8	16	31	7	14	53	24	38	3	17	31	15	50	46	52	24
2	B	M	Veg	BS_V	2.3BS_V	0.702	1	9	25	11	11	18	12	17	30	11	36	2	31	10	6	3	9	57	7	1	37	41	54	38	54	6	39	14	14	51	1	18	51	11	35	5	31	32	19	52	38	42	21
2	B	S	Veg	BS_V	2.4BS_V	0.056	34	15	29	5	30	15	41	44	56	2	29	14	50	34	55	45	24	55	18	21	30	47	42	48	46	8	21	10	15	49	2	4	45	25	36	1	20	17	17	33	42	38	29
2	B	S	Veg	BS_V	2.5BS_V	0.118	22	25	34	4	16	28	52	32	57	3	26	16	45	26	3	32	15	48	15	24	33	36	49	44	52	17	24	5	11	45	3	6	50	21	37	2	21	22	16	41	49	50	23
[truncated: 21 more columns]

## Sheet: Molecole_Flw
Block	Variety	Stress_level	Stress_period	Treatment_original	Plant_Original	Treatment	M01	M02	M03	M04	M05	M06	M07	M08	M09	M10	M11	M12	M13	M14	M15	M16	M17	M18	M19	M20	M21	M22	M23	M24	M25	M26	M27	M28	M29	M30	M31	M32	M33	M34	M35	M36	M37	M38	M39	M40	M41	M42	M43
1	A	C	Flw	AC_F	1.1AC_F	1.AC_F	219654	27179.3	1.4745e+06	22147.2	1.18081e+06	40552.1	83231.8	49445.8	56999.3	236770	99767.9	89686.7	205525	118841	160507	119865	121768	1.03957e+06	36825.4	720766	151948	2.64425e+07	3.00892e+06	251574	2.64528e+07	1.60459e+08	460129	895462	3.607e+07	3.52384e+06	2.03928e+07	269953	4.20402e+06	341624	693979	1.40272e+06	73972.6	576952	3.21698e+06	71277.5	1.07639e+06	19061.2	6928.05
1	A	C	Flw	AC_F	1.2AC_F	1.AC_F	217669	28881.1	893019	24536	1.47055e+06	41057.6	72219	53296.4	60393.2	355520	35490.3	99784.6	285384	150535	145446	144477	118056	959085	36258	662876	118400	2.41067e+07	2.39965e+06	224638	2.12148e+07	1.55671e+08	455162	866506	3.41319e+07	3.71985e+06	2.10253e+07	230821	3.62943e+06	281786	524691	1.48695e+06	81889.1	506642	2.79359e+06	62999.6	939205	18355.6	4884.75
1	A	C	Flw	AC_F	1.3AC_F	1.AC_F	135964	31323.3	1.41892e+06	17532.4	969310	40954.7	75003.3	41426.6	52748.2	105867	85313.6	83765.3	198358	82497.2	119712	79741	82268.8	995879	22989.7	497669	133024	3.06537e+07	3.03986e+06	312052	2.89829e+07	1.91096e+08	842990	893383	4.07901e+07	4.06089e+06	2.66723e+07	5.60772e+06	3.89148e+06	390561	587433	1.68996e+06	92401.9	507932	2.94185e+06	69114.4	1.08646e+06	20109	6344.16
1	A	C	Flw	AC_F	1.4AC_F	1.AC_F	129047	34024.9	1.90075e+06	21209.4	1.34639e+06	40350.1	88111	48475.9	52424.6	163686	29333.4	83844.7	198323	94158.5	118063	73428.5	198830	971548	47263.6	605011	136808	2.75661e+07	2.98406e+06	265671	2.80349e+07	1.85494e+08	961405	848388	3.90923e+07	3.63997e+06	2.3514e+07	260076	4.22746e+06	343820	627590	1.48316e+06	81464.2	575648	2.97663e+06	72183.9	1.11266e+06	14232.3	5733.51
1	A	C	Flw	AC_F	1.5AC_F	1.AC_F	124262	29537.2	1.32111e+06	14341.3	1.1286e+06	43761.5	93354.6	50457.8	70568.6	162771	31089.8	81150.2	187949	99586.2	144696	97536.1	141084	1.12088e+06	39979.3	581754	150995	3.15276e+07	3.57344e+06	336446	3.31928e+07	1.97356e+08	1.04515e+06	928302	4.34551e+07	3.9434e+06	2.3505e+07	285500	4.76062e+06	370649	722498	1.54641e+06	82995	609469	3.22791e+06	75241	1.28402e+06	18837	6190.93
1	B	C	Flw	BC_F	1.1BC_F	1.BC_F	141727	12819.4	673748	195112	948445	8383.73	94087.9	60612.1	201955	131998	98817.6	16362.9	4.4949e+06	123668	78265.8	125344	105626	1.4807e+06	33256.6	397189	184966	9.5323e+07	3.77463e+06	244282	5.2308e+07	1.91722e+08	334635	1.13198e+06	3.28477e+07	3.80357e+07	968830	263050	5.17867e+06	215046	434823	320908	82940.4	170733	1.43077e+06	60767.6	1.05986e+06	160303	11654.1
1	B	C	Flw	BC_F	1.2BC_F	1.BC_F	120180	5965.8	1.32819e+06	202131	1.02746e+06	2201.28	44834.1	67072.3	65196.2	137467	87297.4	10159.4	2.94276e+06	187810	63282.6	139442	72224.4	1.23416e+06	27370.3	448016	159486	7.7847e+07	2.90797e+06	337962	4.60709e+07	1.77746e+08	249276	1.01282e+06	2.85374e+07	3.33072e+07	744144	245146	4.91936e+06	280695	406523	276780	88014.6	177949	1.40851e+06	62233.6	982895	147297	13250.9
1	B	C	Flw	BC_F	1.3BC_F	1.BC_F	152628	10942.7	1.55785e+06	199500	1.01205e+06	8968.21	83660.7	60808.6	129300	127195	93106.8	19030.6	4.36607e+06	128701	131131	102361	82710.2	1.43139e+06	28228.2	342587	193662	9.82158e+07	4.13167e+06	204364	5.42356e+07	1.87805e+08	419404	1.11256e+06	3.28915e+07	3.82323e+07	651381	289314	6.79916e+06	218660	513406	304076	80748.2	180093	1.67825e+06	76951	1.27431e+06	190359	7432.72
1	B	C	Flw	BC_F	1.4BC_F	1.BC_F	133046	13660.4	656979	254482	1.29918e+06	10617.2	85322.3	79632.7	155060	117652	97183.4	15779.3	3.9615e+06	127033	189631	99142.4	93360.8	1.21188e+06	32846.6	288619	206408	1.03541e+08	4.25659e+06	246544	5.58576e+07	1.8791e+08	384998	1.12096e+06	3.07573e+07	3.61415e+07	636386	282316	7.01836e+06	262698	552610	290155	104779	226962	1.8315e+06	81516.9	1.48589e+06	234991	11973.4
1	B	C	Flw	BC_F	1.5BC_F	1.BC_F	152594	10940.1	1.39383e+06	10042.9	962326	6590.26	88741.2	67074.9	180091	87405.4	97877.9	26170.6	3.61945e+06	93346.8	83956.5	93646.6	165673	1.67193e+06	48335.5	324665	217017	1.0541e+08	4.53012e+06	313808	5.83441e+07	1.96668e+08	375281	1.17653e+06	3.43706e+07	4.00949e+07	824345	291604	6.86551e+06	289967	591392	320482	95225.3	208082	1.75772e+06	78829.3	1.34054e+06	201025	9643.73
1	A	M	Flw	AM_F	1.1AM_F	1.AM_F	87828.3	29306.6	1.56728e+06	15774	1.15605e+06	36776.7	57602	46333.1	36818.2	109919	29930.6	114843	132768	66311.7	111393	59678.8	56110.4	1.11129e+06	19183.1	442850	115883	2.94436e+07	2.8171e+06	323987	2.89707e+07	1.47465e+07	787247	791538	3.8554e+07	4.20759e+06	2.46243e+07	5.20619e+06	3.69782e+06	309402	577618	1.66772e+06	86532.7	479989	2.31943e+06	57871.7	818632	14013.5	4164.79
1	A	M	Flw	AM_F	1.2AM_F	1.AM_F	166963	25400.1	1.82655e+06	257618	1.37203e+06	36581	50426.5	44780.7	33925.1	142491	70544.8	30238.6	104606	59889.6	96664.6	59796	62677	866515	22976.4	447472	105771	2.95066e+07	2.30799e+06	221866	2.34535e+07	1.53924e+08	463161	706934	3.03865e+07	3.65601e+06	2.35819e+07	4.98452e+06	2.67988e+06	235046	406659	1.5349e+06	79992.4	350002	1.90888e+06	44662.9	563624	11928.3	3066.31
1	A	M	Flw	AM_F	1.3AM_F	1.AM_F	95924.3	23448.5	1.4256e+06	213294	1.10203e+06	18274.9	54746.7	47739.6	25989.6	131786	95220.6	101538	143561	109179	135956	107022	77125	1.14693e+06	27930	754696	118166	2.1207e+07	2.44744e+06	324759	2.34583e+07	1.62878e+08	661600	784942	3.5886e+07	3.20773e+06	1.9997e+07	242393	4.04151e+06	340199	652775	1.29785e+06	71181.6	579377	2.90924e+06	66535.6	1.11663e+06	15050.8	7601.56
1	A	M	Flw	AM_F	1.4AM_F	1.AM_F	140279	31852.7	801583	17890.6	960748	34427.2	87029.9	33022.8	55064.9	337356	37588	74929.4	208037	114906	150051	113795	66953.1	955143	21169.6	634824	99960.1	2.5101e+07	2.52704e+06	254440	2.38077e+07	1.71498e+08	816017	780334	3.49405e+07	3.52543e+06	2.10014e+07	222832	3.14537e+06	263137	470345	1.41282e+06	74557.7	412317	2.20112e+06	50661.9	768757	13902.4	2729.88
1	A	M	Flw	AM_F	1.5AM_F	1.AM_F	86854	26612.8	1.25185e+06	25173.6	1.01092e+06	26133.5	67735.5	31175.9	29066.3	163252	36384	89404.3	193794	64750.7	106790	59196.9	91242	1.07123e+06	30179	406788	140906	3.08778e+07	3.30974e+06	262912	3.19088e+07	1.95257e+08	1.2106e+06	795393	3.95986e+07	3.97807e+06	2.35969e+07	268652	4.27868e+06	350436	706495	1.5447e+06	80553.4	646430	2.93912e+06	74803.9	1.07184e+06	16218.6	4333.41
1	B	M	Flw	BM_F	1.1BM_F	1.BM_F	87159.4	8710.83	1.23743e+06	166005	849538	5564.52	77001	58264	123975	81610.1	92960.9	32571.9	4.00491e+06	81697	187855	82706.4	25169	1.75227e+06	10966.2	238381	218635	1.09044e+08	4.67713e+06	270989	6.14977e+07	1.70749e+08	618462	1.17338e+06	3.63321e+07	4.27813e+07	644341	310044	8.03582e+06	302426	671362	320751	114366	246120	1.97821e+06	95689.3	1.70294e+06	288365	13648.9
1	B	M	Flw	BM_F	1.2BM_F	1.BM_F	149703	12255.2	1.25748e+06	11142.4	759325	8889.93	87222.7	53191.1	184947	92203.8	102035	27855.4	4.71831e+06	90976	61449.2	87822	37685.2	1.44418e+06	16547.3	344705	176934	9.39877e+07	3.64443e+06	228685	5.06843e+07	1.56839e+08	339011	1.01952e+06	2.9775e+07	3.4962e+07	546426	244362	5.20497e+06	231116	465623	269687	79602.3	175551	1.37298e+06	64757.7	1.15234e+06	182158	9536.35
1	B	M	Flw	BM_F	1.3BM_F	1.BM_F	76231.1	6635.22	1.43317e+06	10865	973395	4737.53	58979.8	52847.6	81145.7	137482	96376.4	20723	3.19394e+06	88948	145832	67209.7	112689	1.33614e+06	38389.4	277331	206222	1.0693e+08	4.41862e+06	209380	5.8525e+07	1.89406e+07	540063	1.03261e+06	3.13802e+07	3.73227e+07	830444	295222	7.56608e+06	240273	543879	311514	94926.4	219813	1.70125e+06	83641.6	1.3255e+06	204358	9188.96
1	B	M	Flw	BM_F	1.4BM_F	1.BM_F	89266.5	8403.59	1.33236e+06	10817.5	887561	5358.85	70136.9	49474.2	115264	146567	81290.6	109979	4.14625e+06	128492	195699	101318	35534.4	1.50397e+06	16418.6	339053	151579	8.5564e+07	3.2638e+06	188616	4.59261e+07	1.19499e+08	315913	977305	2.85487e+07	3.33349e+07	501338	234915	4.90402e+06	195002	414618	256925	73307	155710	1.33055e+06	63517.9	1.02821e+06	147453	8258.45
1	B	M	Flw	BM_F	1.5BM_F	1.BM_F	120370	8962.14	1.51927e+06	13425.5	1.07388e+06	5907.01	78737.4	68932.8	134443	103154	95506.8	139780	3.60298e+06	104589	20783.8	98158.4	77055.1	1.44212e+06	29928.3	315476	191988	9.54357e+07	3.99967e+06	230646	5.22476e+07	1.83137e+08	418778	1.02551e+06	3.08656e+07	3.62277e+07	852897	271414	6.65662e+06	239591	581625	293573	90296.3	212284	1.71464e+06	74912	1.32647e+06	194181	11763.1
1	A	M	Flw	AS_F	1.1AS_F	1.AM_F	124174	35095	680900	16658.8	833306	37213.9	79655	36120	49413.6	202512	37554.6	71963.3	175686	95280.5	104794	77928.8	117736	893002	41485.3	776020	113836	2.30593e+07	2.65417e+06	247913	2.46596e+07	1.71591e+08	804177	718383	3.31716e+07	3.29649e+06	1.77907e+07	228079	3.63983e+06	295785	591755	1.25296e+06	62299.7	588654	2.44737e+06	58480.4	869762	17047.5	4380.82
1	A	S	Flw	AS_F	1.2AS_F	1.AS_F	114030	40654.7	805162	18419.8	1.19587e+06	40680.9	122918	39305.5	58420.8	233763	125853	76817.6	219996	91699.2	167120	120881	44332.9	1.02161e+06	17930.5	624292	99276.5	2.2104e+07	2.36286e+06	401321	2.30663e+07	1.64357e+08	765866	682861	3.25771e+07	3.43626e+06	1.95426e+07	209556	3.12736e+06	278705	518249	1.34051e+06	66648.6	501616	2.10504e+06	53201.4	680784	14754.8	4673.99
1	A	S	Flw	AS_F	1.3AS_F	1.AS_F	138212	29496.5	759985	21374.4	1.01206e+06	32839.5	65691.2	42432.3	42114	186693	45482.7	72012.8	173807	82606.5	142903	105242	49128.1	868624	20178.3	528849	106966	2.46039e+07	2.54001e+06	249386	2.49592e+07	1.84648e+08	945577	701498	3.52093e+07	3.73339e+06	2.08112e+07	225326	3.43603e+06	281095	545398	1.43883e+06	67707.4	569536	2.32575e+06	57824.8	815801	13061.8	2084.43
1	A	S	Flw	AS_F	1.4AS_F	1.AS_F	113037	29038.5	1.57744e+06	17310.6	1.25332e+06	38342.8	56649.6	43204.1	31272.9	97110.1	81979.7	147880	79329.6	52161.6	6504.76	51735.3	26247.7	1.03553e+06	11445.3	305110	138463	3.61762e+07	3.44269e+06	278242	3.5575e+07	2.14145e+08	913876	756726	4.05531e+07	4.56025e+06	2.6746e+07	5.81373e+06	4.01383e+06	314547	700226	1.74051e+06	84482.1	858562	2.70637e+06	69070.3	933384	16567.5	3436.29
1	A	S	Flw	AS_F	1.5AS_F	1.AS_F	86615.8	20704.3	1.57334e+06	228303	1.22878e+06	30324.9	39157.8	83089.6	42096.9	99818.9	72987.9	126507	97729.5	84030.3	105801	58840.6	32504	1.12572e+06	14659.2	383123	129390	3.03504e+07	2.92436e+06	230914	3.00361e+07	1.90882e+08	653207	766123	3.79083e+07	4.98856e+06	2.58648e+07	5.57738e+06	5.2891e+06	310073	743734	1.82306e+06	86782.2	1.14015e+06	3.21509e+06	84565.2	1.34707e+06	17627.9	4336.51
1	B	S	Flw	BS_F	1.1BS_F	1.BS_F	78557.6	8210.72	1.45289e+06	196875	1.015e+06	5268.27	71465.8	62530.7	91069.5	182043	112481	165487	2.22931e+06	162480	288608	178480	39815	1.73843e+06	16329.6	331321	182445	9.68516e+07	3.6153e+06	404745	5.36847e+07	1.80326e+08	427638	951002	2.78654e+07	3.34569e+07	649225	258224	6.17454e+06	279466	457637	274357	107512	233819	1.43784e+06	73841.7	1.02051e+06	152178	13224.8
1	B	S	Flw	BS_F	1.2BS_F	1.BS_F	157683	10802	682707	13886.7	950663	9686.37	99270.9	62065.3	122962	217029	120113	115794	1.68163e+06	168086	369885	260904	33772.3	1.51571e+06	16658.8	360494	161254	9.99164e+07	3.61116e+06	350020	5.49513e+07	1.89039e+08	463559	951626	2.8582e+07	3.43148e+07	637453	250851	6.43574e+06	207903	446827	274837	118428	249654	1.41849e+06	70209	973478	143175	13992.1
1	B	S	Flw	BS_F	1.3BS_F	1.BS_F	93206.8	8669.81	1.28212e+06	156327	868892	5045.86	66987.4	54060.7	105556	108546	95505.1	22248.6	2.95486e+06	93864.1	201788	91941	43963.2	1.12505e+06	17277.8	314732	171555	1.01971e+08	3.84041e+06	229230	5.42454e+07	1.84989e+08	418375	900249	2.72943e+07	3.2761e+07	535951	251875	6.29947e+06	220273	457828	259271	93931.6	224121	1.36441e+06	69890.1	1.10088e+06	180811	10676.5
1	B	M	Flw	BS_F	1.4BS_F	1.BM_F	119169	11452.8	1.39795e+06	196381	1.11854e+06	6414.19	78042	75271.7	120871	84848.6	69635.3	92458.2	2.30193e+06	144728	190618	114529	51923.6	978962	17340.4	392176	143775	8.39795e+07	3.00125e+06	259738	4.46922e+07	1.73485e+08	218692	851605	2.53416e+07	3.00685e+07	509119	215044	4.78401e+06	246304	398850	234452	84031.7	214334	1.27016e+06	58980.4	1.00125e+06	171063	10209.6
1	B	S	Flw	BS_F	1.5BS_F	1.BS_F	87131.1	7986.6	1.12745e+06	12168.8	927684	8739.95	73381.6	49184.2	89969.2	108544	99011.1	11902.2	3.51985e+06	72485.6	134069	64671.8	58901.2	1.43674e+06	21591.6	291101	198218	1.11143e+08	4.3231e+06	153451	5.75183e+07	1.92025e+08	519354	966608	2.99809e+07	3.59406e+07	599719	264928	6.49536e+06	210369	536527	286814	96749.1	232103	1.51113e+06	75114.9	1.22832e+06	180880	9543.03
2	A	C	Flw	AC_F	2.1AC_F	2.AC_F	187133	21203.1	538683	17763.8	1.01138e+06	29780.3	57934	32083.8	51964.3	205740	50780.8	62808.1	142267	94839.6	121340	94913.3	88130.4	716652	33024.5	720716	86507	1.95676e+07	2.00775e+06	184905	1.87738e+07	1.37627e+08	294356	588593	2.69595e+07	3.02849e+06	1.59858e+07	180274	2.43335e+06	196618	388822	1.17985e+06	53942.6	356795	1.60677e+06	37609.9	589283	10751.2	4133.96
2	A	C	Flw	AC_F	2.2AC_F	2.AC_F	152917	24138.8	1.46706e+06	13534.2	1.02793e+06	42749.2	81111.8	39330	59735.1	146986	80042.8	56221	210895	91310.3	108528	60941.8	56210.3	717982	18766	653380	91004.2	2.04652e+07	2.08202e+06	206510	1.99668e+07	1.43924e+08	641309	576514	2.76943e+07	2.49684e+06	1.58894e+07	192952	2.82844e+06	241279	465145	1.00849e+06	53898.2	391103	2.04434e+06	46801.8	806502	8333.37	1705.62
2	A	C	Flw	AC_F	2.3AC_F	2.AC_F	66361.9	18974.4	1.02289e+06	12621	727307	14870.6	39074.6	30045.2	26064.3	136388	23171.4	60361.3	121124	58732.6	100008	56764.8	37477.3	838837	16918.2	454875	90919	2.03798e+07	1.9818e+06	279948	1.98336e+07	1.42943e+08	630445	560806	2.97504e+07	2.95306e+06	1.96074e+07	4.20775e+06	2.68556e+06	250630	444370	1.22802e+06	67288.8	380523	1.93819e+06	45729	754271	10976.1	4112.81
2	A	C	Flw	AC_F	2.4AC_F	2.AC_F	112228	26391	693336	12723.2	1.05957e+06	29518.2	73141.9	31889.9	61949.9	261352	80052.3	52143.1	131523	117284	136212	105864	159550	780956	50245.2	944284	69066.7	1.54022e+07	1.59466e+06	311379	1.58465e+07	1.25904e+08	407093	521800	2.58758e+07	2.20298e+06	1.44807e+07	171094	2.07476e+06	199407	371903	914124	46030.6	317952	1.60409e+06	35359	602697	12763.8	5440.6
2	A	C	Flw	AC_F	2.5AC_F	2.AC_F	114035	24602.1	717470	14908.7	997926	22196.3	61306	32408.1	41187.9	243411	54370.3	68524.4	195900	83358.8	110340	93034	72135	776393	25389.4	597185	84777.5	1.93525e+07	1.88465e+06	208773	1.80696e+07	1.35664e+08	480874	555696	2.61694e+07	2.62279e+06	1.68016e+07	187036	2.60124e+06	215205	416577	1.08124e+06	52199.3	363646	1.8284e+06	44970.4	645681	7879.41	2812.13
2	B	C	Flw	BC_F	2.1BC_F	2.BC_F	148773	10889.3	1.13489e+06	13036.6	737111	12870.2	73390.4	47833.6	164556	92995.9	88223.7	95728.9	2.58356e+06	94184.9	170899	74258.3	46762	1.38194e+06	17658.4	250041	146858	9.13643e+07	3.29094e+06	213060	4.59071e+07	1.62786e+08	289696	846484	2.35284e+07	2.83409e+07	461343	221674	4.94224e+06	172150	383190	228358	77531.5	189318	1.21082e+06	58613.6	915800	122767	10533
2	B	C	Flw	BC_F	2.2BC_F	2.BC_F	180535	12613.7	1.18382e+06	12578.2	705720	9306.79	83659.2	50046.2	184677	138252	91479.7	17468.6	2.47905e+06	148098	63744.7	124636	35055.9	1.26966e+06	13852	338052	126538	7.65104e+07	2.76993e+06	303491	3.95397e+07	1.47559e+08	191420	809450	2.36738e+07	2.79474e+07	433129	199313	3.83272e+06	181614	341284	209205	65341	120982	1.0692e+06	46727.6	720401	92529.4	9858.6
2	B	C	Flw	BC_F	2.3BC_F	2.BC_F	199555	11818.9	1.12409e+06	9098.58	931040	10815.5	74546.7	60662.9	146089	113831	77956.7	21855.4	3.70674e+06	121966	54146.6	91786.6	59428.3	1.01327e+06	24866.6	337298	138897	7.968e+07	2.96742e+06	198521	4.11873e+07	1.52451e+08	281753	805976	2.29512e+07	2.74008e+07	506973	211868	4.695e+06	180017	411430	214447	72727.5	138051	1.27829e+06	55054.1	950757	132797	9113.29
2	B	C	Flw	BC_F	2.4BC_F	2.BC_F	93155	6323.55	1.12408e+06	12345.7	795912	5385.5	55086.8	50220.9	86319.4	110487	89433.1	142722	2.65772e+06	111340	54777.1	95914.5	40797.1	1.58876e+06	17877.4	230695	143286	8.68862e+07	3.19489e+06	268373	4.55564e+07	1.55363e+08	371402	899598	2.49497e+07	3.00969e+07	472552	242201	5.62441e+06	186899	427991	229186	92229.5	162881	1.38971e+06	70847.4	1.10104e+06	162270	11669.4
2	B	C	Flw	BC_F	2.5BC_F	2.BC_F	188803	9667.54	1.13779e+06	12284.4	723031	11532.4	77937.4	47864.8	210104	85784.9	83266.7	109684	2.52557e+06	74322.2	44381.3	53733	75608.4	1.42119e+06	29955.3	231288	161089	9.72162e+07	3.69875e+06	215781	4.83207e+07	1.66515e+08	296606	931985	2.64118e+07	3.17379e+07	479707	239733	5.09693e+06	196936	468592	243329	88661.2	166674	1.37444e+06	67097.7	1.11703e+06	162649	10577
2	A	M	Flw	AM_F	2.1AM_F	2.AM_F	119327	18162.6	660713	16487.5	1.25381e+06	30743.1	40607.3	37479.6	29640.2	207744	64849.3	96935.2	174274	42583	89742.1	42699.6	32567.3	854791	17419.9	300810	102841	2.65395e+07	2.44619e+06	213540	2.32266e+07	1.46425e+08	576653	568688	2.88141e+07	3.31597e+06	1.97852e+07	4.28821e+06	2.72214e+06	261647	540547	1.31003e+06	65991.6	512492	2.16514e+06	55541.2	644253	10979.4	1799.83
2	A	M	Flw	AM_F	2.2AM_F	2.AM_F	152418	18492.7	1.50006e+06	13410.7	1.10741e+06	32803.9	50856.3	37215.3	42733.3	168798	65418.3	90645.4	149468	65709.1	85099.5	64849.2	52149.1	827675	18813.3	473351	79800.8	2.06152e+07	2.02184e+06	173381	1.83369e+07	1.24939e+08	347509	532308	2.4699e+07	2.32097e+06	1.48647e+07	181116	2.31244e+06	205013	406889	956558	50292.7	315460	1.7084e+06	39723.2	522622	8941.77	961.823
2	A	M	Flw	AM_F	2.3AM_F	2.AM_F	101348	32263.7	1.30094e+06	20035.5	968590	31390.4	55141.9	29058	45808.4	148582	78316.5	75238.5	128213	69202.6	117372	71187.9	72301.1	831936	22669.3	520716	84747.7	1.99129e+07	1.90694e+06	273348	1.8909e+07	1.41121e+08	645531	514915	2.74683e+07	2.5448e+06	1.70173e+07	3.65791e+06	2.42743e+06	263231	449177	1.03616e+06	55919.2	497282	1.88601e+06	50056.5	694463	12069.6	6159.08
2	A	M	Flw	AM_F	2.4AM_F	2.AM_F	89129.4	29059.7	1.4893e+06	14368.7	1.09416e+06	22331.1	59843.5	36533.9	35567.4	170402	35999.2	77648.4	136118	72358.1	121505	83441.1	38291.9	949889	15887.4	565488	91365.6	1.86498e+07	2.12214e+06	322822	2.04995e+07	1.40842e+08	740805	522330	2.86252e+07	2.59918e+06	1.61122e+07	190032	2.8074e+06	272218	575292	1.025e+06	50014.9	542670	2.07691e+06	53180.6	682663	12078.9	7487.28
2	A	M	Flw	AM_F	2.5AM_F	2.AM_F	85143.2	24425.6	558767	16309.5	905101	22135	69671.9	29509.3	47043	183140	29037.4	68177.2	149391	75739	117997	84650.8	34321.1	850729	18409.6	603813	77634.4	1.80826e+07	1.85472e+06	244528	1.80429e+07	1.33845e+08	558301	499927	2.54834e+07	2.40067e+06	1.46301e+07	171722	2.26426e+06	219824	412748	964618	46179.8	379912	1.60671e+06	39253	555717	9737.26	5087.04
2	B	M	Flw	BM_F	2.1BM_F	2.BM_F	82332.6	5463.9	1.16623e+06	170501	904889	1764.83	45611.5	63776.9	61608.7	95829.3	55192.6	77096.6	2.27537e+06	125178	74475.3	146277	22181.9	890481	15059.3	369452	109529	6.39195e+07	2.29103e+06	345206	3.63104e+07	1.42788e+08	171990	697855	2.09046e+07	2.49641e+07	419830	191424	4.14265e+06	237617	415160	186673	69239.8	181185	1.17154e+06	52251.5	843681	132591	10605.5
2	B	M	Flw	BM_F	2.2BM_F	2.BM_F	112810	7941.08	1.2414e+06	11757.6	826368	5996.26	72114.8	52732.5	96919.8	152477	92659.4	118000	2.18844e+06	122754	66847.6	108282	32950.1	1.30447e+06	17879.5	323488	128452	7.77524e+07	2.78112e+06	265272	4.10605e+07	1.46473e+08	278752	772569	2.27973e+07	2.73503e+07	419473	205983	4.58838e+06	172319	384339	202440	72772.6	140864	1.11676e+06	53363	771268	101139	6655.92
2	B	M	Flw	BM_F	2.3BM_F	2.BM_F	103379	8722.64	634213	157470	743359	7706.93	77298.1	49713.2	131533	113352	77627.8	117306	3.18501e+06	82625.9	148715	80931.3	25426.8	1.11838e+06	14382.4	292599	136330	8.4738e+07	3.36451e+06	153208	4.38386e+07	1.68747e+08	309589	790116	2.54151e+07	3.03498e+07	424887	226073	5.49969e+06	162526	492774	223861	59841.6	153155	1.32492e+06	61546.1	1.07214e+06	156736	8742.26
2	B	M	Flw	BM_F	2.4BM_F	2.BM_F	137233	9025.62	537312	8607.6	748823	7464.44	72303.5	47014.4	134452	81580.4	75764.1	121963	3.18396e+06	84173.9	44442	50343.6	41028.5	1.26316e+06	16887.6	261337	143723	8.83591e+07	3.51469e+06	164775	4.48614e+07	1.63084e+08	309335	813391	2.51492e+07	3.00442e+07	441092	225814	5.56836e+06	182081	528776	220130	73857	181038	1.4381e+06	63292.7	1.11707e+06	156606	9278.07
2	B	M	Flw	BM_F	2.5BM_F	2.BM_F	125481	11449	1.1527e+06	8683.69	698399	9980.41	88273.9	51193.7	187756	135162	82559	140309	2.50869e+06	107059	227544	135872	38284.5	1.53966e+06	17008.7	328167	118031	7.59149e+07	2.76182e+06	250280	3.93507e+07	1.54542e+08	232973	741378	2.29844e+07	2.73973e+07	412503	195159	4.04162e+06	169146	384102	201534	59951.8	163387	1.03361e+06	50736.4	824773	125320	7995.39
2	A	S	Flw	AS_F	2.1AS_F	2.AS_F	114516	19410.9	625131	9453.98	892793	15285.7	39446.4	33728.7	28606.2	222113	50853.3	82326.5	113044	74846.7	131515	98721.6	45563.6	774926	19949.7	668708	81040.5	1.70292e+07	1.85602e+06	190019	1.6891e+07	1.20651e+08	341208	513912	2.54441e+07	2.68823e+06	1.34701e+07	164307	2.05079e+06	189537	432290	1.03147e+06	45519.6	403791	1.59641e+06	38018.5	466026	8930.68	1632.94
2	A	S	Flw	AS_F	2.2AS_F	2.AS_F	142421	21508.9	1.08965e+06	9259.51	878892	27755.3	51966.7	35723.2	34627.7	156974	56597.6	92131.7	106347	59448.7	112580	71607.1	72791.4	866555	29401.4	477052	92439.4	2.18597e+07	2.19359e+06	236292	2.07429e+07	1.33748e+08	452966	526597	2.62774e+07	2.36561e+06	1.42291e+07	187104	2.65055e+06	219707	500687	932404	45062.4	469758	1.75217e+06	44980.4	530842	9696.43	3465.28
2	A	S	Flw	AS_F	2.3AS_F	2.AS_F	72708.3	19475.3	649509	21888.1	999071	13573.1	60396.9	37411.7	36565.7	360698	35505.3	71494.8	158220	90207.4	142599	93544	44519.7	802128	20132.2	632462	73292.3	1.6384e+07	1.66278e+06	211001	1.50655e+07	1.12303e+08	348365	939172	2.27128e+07	2.23622e+06	1.17319e+07	146522	1.70238e+06	174733	325958	838181	40345.3	255502	1.35774e+06	29258.1	381877	8477.91	2776.3
2	A	S	Flw	AS_F	2.4AS_F	2.AS_F	107144	21036.9	558026	14979	784487	29769.3	50403.8	29619.7	32874	169676	74496.5	67981	120623	60844	96586.8	60040.6	40365.2	672572	14288.8	511178	75554.3	2.0442e+07	2.11599e+06	175765	2.03434e+07	1.42727e+08	442068	667527	2.644e+07	2.72601e+06	1.46386e+07	178767	2.59021e+06	188276	451467	1.03439e+06	49279	428862	1.7024e+06	43851	639976	10036.1	3299.07
2	A	S	Flw	AS_F	2.5AS_F	2.AS_F	102456	19857.8	540826	9675.66	899049	27604.2	45861.9	31152.3	28095.9	171971	59079.3	64123.5	108969	63163	82768.9	57780.9	49652.4	694212	19284.2	502748	88164.1	2.03495e+07	2.1524e+06	151919	2.00478e+07	1.47109e+08	493976	607498	2.66154e+07	2.69243e+06	1.49495e+07	183510	2.7504e+06	185452	442292	1.03178e+06	50250.4	468496	1.76015e+06	43601.7	621259	12241.7	2118.85
2	B	M	Flw	BS_F	2.1BS_F	2.BM_F	77991.4	4400.56	515223	172606	899421	5555.98	46941.5	43587.2	67740	113829	83105.2	122016	2.49843e+06	70670	122191	43047.1	34821.2	1.20433e+06	14991.8	259830	142513	8.6592e+07	3.34226e+06	157033	4.38206e+07	1.54772e+08	403400	842665	2.37844e+07	2.88467e+07	428761	226169	5.72207e+06	181221	485767	212662	78575.4	173110	1.42944e+06	69685.3	1.17274e+06	159154	9174.41
2	B	M	Flw	BS_F	2.2BS_F	2.BM_F	85381.8	5870.21	520754	8968.03	628869	10904.7	62675.7	46213.2	108775	132967	94302.4	145719	2.57315e+06	93165.7	163343	77251.4	42639.6	1.32291e+06	17122.2	256464	122840	8.18152e+07	3.0317e+06	171036	4.14398e+07	1.5731e+08	343722	813479	2.35456e+07	2.84918e+07	445409	204393	4.69677e+06	168173	402064	205492	69435.5	158902	1.16275e+06	56992.3	909056	124326	8418.66
2	B	M	Flw	BS_F	2.3BS_F	2.BM_F	87826.1	5453.86	774657	10307.1	581550	8662.84	55438.5	28218.1	124548	113217	92723.3	109913	2.03273e+06	66442	151499	56569.6	37045	1.17885e+06	13154	185215	137520	9.51589e+07	3.5608e+06	189049	4.72636e+07	1.70547e+08	378921	833573	2.50788e+07	3.05978e+07	444893	230219	5.30574e+06	166583	441290	224973	75592.3	183144	1.31649e+06	62969.2	1.00465e+06	124402	6924.59
2	B	S	Flw	BS_F	2.4BS_F	2.BS_F	123608	7807.92	468771	9698.93	746926	7671.84	63327.1	43782	151054	107485	83527.1	94417.4	3.07725e+06	83298.5	47510.2	80594	21192.3	1.0198e+06	9705.01	276123	106860	7.29715e+07	2.52846e+06	174532	3.64154e+07	1.50422e+08	178846	731160	2.13369e+07	2.56904e+07	351917	173888	3.39182e+06	150503	331166	183569	52526	123748	959441	41205.4	692248	93677.5	6810.12
2	B	S	Flw	BS_F	2.5BS_F	2.BS_F	96891.6	4529.13	483119	7560.95	607450	6344.18	49696	40263.9	86413.8	139412	87044.7	106505	1.48528e+06	97845.2	32122.3	88367	35575.1	1.37665e+06	18319.1	234878	97725	7.9581e+07	2.83755e+06	214672	4.11984e+07	1.53444e+08	307518	764477	2.14941e+07	2.63384e+07	399411	196896	4.9239e+06	167803	390663	195915	77058.7	184942	1.15358e+06	53873.8	825540	119639	9309.21
[truncated: 21 more columns]

## Sheet: Mperc_Flw
Block	Variety	Stress_level	Stress_period	Treatment_original	Plant_Original	Treatment	M01	M02	M03	M04	M05	M06	M07	M08	M09	M10	M11	M12	M13	M14	M15	M16	M17	M18	M19	M20	M21	M22	M23	M24	M25	M26	M27	M28	M29	M30	M31	M32	M33	M34	M35	M36	M37	M38	M39	M40	M41	M42	M43
1	A	C	Flw	1.1AC_F	1.AC_F	0.898	0.0637492	0.00788813	0.427938	0.00642769	0.342701	0.0117693	0.024156	0.0143504	0.0165427	0.0687167	0.0289552	0.0260294	0.0596487	0.0344906	0.0465834	0.0347878	0.0353401	0.30171	0.0106877	0.209185	0.0440994	7.67429	0.873265	0.0730134	7.67728	46.5695	0.133541	0.259886	10.4684	1.02271	5.91852	0.0783474	1.22012	0.0991483	0.201411	0.407105	0.0214688	0.167446	0.93365	0.0206866	0.312396	0.00553206	0.0020107
1	A	C	Flw	1.2AC_F	1.AC_F	0.938	0.0677618	0.00899087	0.278002	0.0076382	0.457792	0.0127815	0.0224822	0.0165915	0.0188008	0.110675	0.0110484	0.0310636	0.0888417	0.0468623	0.0452784	0.0449765	0.0367515	0.298569	0.0112873	0.206357	0.0368587	7.50458	0.747027	0.0699311	6.60429	48.4614	0.141695	0.269749	10.6255	1.15801	6.54532	0.0718561	1.12987	0.0877219	0.16334	0.462898	0.0254926	0.157721	0.869662	0.0196122	0.29238	0.00571422	0.00152065
1	A	C	Flw	1.3AC_F	1.AC_F	0.911	0.0346119	0.00797386	0.361209	0.00446315	0.246753	0.0104257	0.0190933	0.0105458	0.0134279	0.0269501	0.0217179	0.0213238	0.0504954	0.021001	0.0304747	0.0202994	0.0209429	0.253517	0.00585239	0.12669	0.0338635	7.8034	0.773845	0.079438	7.37807	48.6466	0.214597	0.227425	10.3838	1.03377	6.78986	1.42754	0.990638	0.0994236	0.149541	0.430208	0.0235224	0.129302	0.748896	0.0175942	0.276576	0.00511906	0.00161501
1	A	C	Flw	1.4AC_F	1.AC_F	0.901	0.0339212	0.00894376	0.49963	0.0055751	0.35391	0.0106064	0.0231608	0.0127424	0.0137803	0.0430265	0.00771055	0.0220394	0.0521312	0.0247505	0.0310341	0.0193014	0.0522643	0.255381	0.0124237	0.159033	0.0359612	7.24602	0.784388	0.0698342	7.36924	48.759	0.252715	0.223007	10.2758	0.956802	6.18087	0.0683633	1.11123	0.0903764	0.164968	0.389862	0.0214136	0.151314	0.782437	0.0189742	0.292473	0.00374109	0.00150711
1	A	C	Flw	1.5AC_F	1.AC_F	0.91	0.030768	0.00731358	0.327115	0.00355099	0.279448	0.0108356	0.0231151	0.0124936	0.0174732	0.0403031	0.00769801	0.0200932	0.0465371	0.0246581	0.0358277	0.0241505	0.0349333	0.277535	0.00989911	0.144046	0.0373872	7.80642	0.884805	0.0833058	8.21871	48.8663	0.258785	0.229853	10.7597	0.976409	5.81997	0.0706915	1.17876	0.0917749	0.178894	0.382899	0.02055	0.150908	0.799248	0.0186301	0.317931	0.00466413	0.00153291
1	B	C	Flw	1.1BC_F	1.BC_F	0.915	0.0311202	0.00281486	0.147941	0.0428425	0.208259	0.00184089	0.0206597	0.0133092	0.0443451	0.028984	0.0216983	0.00359295	0.986986	0.0271548	0.0171855	0.027523	0.0231932	0.325131	0.00730245	0.0872145	0.0406146	20.9309	0.828829	0.0536392	11.4857	42.0981	0.0734789	0.24856	7.21266	8.35185	0.212735	0.0577602	1.13713	0.0472197	0.0954781	0.0704647	0.018212	0.0374893	0.314167	0.0133433	0.232723	0.0351991	0.00255899
1	B	C	Flw	1.2BC_F	1.BC_F	0.933	0.0291922	0.00144911	0.322622	0.0490983	0.249575	0.000534698	0.0108904	0.0162921	0.0158364	0.0333911	0.0212048	0.00246776	0.714806	0.0456197	0.0153716	0.0338708	0.0175435	0.299783	0.00664833	0.108825	0.0387396	18.9093	0.706355	0.0820921	11.1908	43.175	0.0605499	0.246017	6.93183	8.09043	0.180755	0.0595468	1.19493	0.0681817	0.0987457	0.0672307	0.021379	0.0432244	0.342131	0.0151167	0.238749	0.0357789	0.00321869
1	B	C	Flw	1.3BC_F	1.BC_F	0.938	0.0332576	0.0023844	0.339454	0.0434709	0.220524	0.00195417	0.0182296	0.0132502	0.0281745	0.0277156	0.0202879	0.00414676	0.951363	0.0280439	0.0285733	0.0223044	0.0180225	0.311899	0.0061509	0.0746495	0.0421987	21.4012	0.900287	0.0445308	11.8179	40.9225	0.0913878	0.242425	7.16703	8.3308	0.141936	0.0630414	1.48153	0.0476458	0.111871	0.0662579	0.017595	0.0392422	0.365691	0.0167676	0.277671	0.0414791	0.00161959
1	B	C	Flw	1.4BC_F	1.BC_F	0.928	0.0284962	0.00292583	0.140714	0.0545057	0.278262	0.00227401	0.0182746	0.017056	0.0332112	0.0251991	0.020815	0.00337965	0.848484	0.0272084	0.0406156	0.0212346	0.0199963	0.259564	0.00703517	0.0618173	0.0442091	22.1768	0.911688	0.0528054	11.9637	40.247	0.08246	0.24009	6.58769	7.7409	0.136303	0.0604673	1.50321	0.0562655	0.11836	0.0621462	0.0224419	0.0486115	0.392277	0.0174595	0.318252	0.0503311	0.00256449
1	B	C	Flw	1.5BC_F	1.BC_F	0.927	0.0314196	0.0022526	0.286995	0.00206787	0.198146	0.00135696	0.0182721	0.013811	0.0370813	0.0179971	0.0201534	0.00538861	0.745257	0.0192204	0.0172869	0.0192822	0.0341126	0.344255	0.00995244	0.0668497	0.0446846	21.7043	0.932767	0.0646142	12.0133	40.4946	0.0772717	0.242252	7.07702	8.25568	0.169736	0.0600424	1.41363	0.0597053	0.12177	0.0659883	0.0196072	0.0428449	0.36192	0.0162312	0.276023	0.0413917	0.00198568
1	A	M	Flw	1.1AM_F	1.AM_F	0.593	0.0414311	0.0138247	0.739329	0.00744103	0.545343	0.0173486	0.0271725	0.0218566	0.0173682	0.051852	0.0141191	0.0541747	0.0626303	0.0312811	0.052547	0.0281522	0.0264689	0.524228	0.00904921	0.208905	0.0546654	13.8894	1.32891	0.152834	13.6663	6.95634	0.371367	0.373391	18.187	1.98484	11.616	2.45591	1.74437	0.145954	0.272479	0.78671	0.0408199	0.226424	1.09414	0.0272997	0.386172	0.00661056	0.00196465
1	A	M	Flw	1.2AM_F	1.AM_F	0.641	0.0504847	0.00768024	0.552295	0.0778961	0.41486	0.011061	0.0152475	0.0135404	0.010258	0.0430852	0.0213307	0.00914326	0.0316299	0.0181089	0.0292285	0.0180805	0.0189517	0.262009	0.00694739	0.135302	0.031982	8.92192	0.697868	0.0670858	7.09165	46.5422	0.140046	0.213756	9.188	1.10547	7.13047	1.50717	0.810317	0.0710711	0.122962	0.464108	0.0241874	0.10583	0.57719	0.0135048	0.170423	0.00360676	0.000927163
1	A	M	Flw	1.3AM_F	1.AM_F	0.713	0.0292752	0.00715625	0.43508	0.0650953	0.336331	0.00557734	0.0167082	0.0145697	0.0079318	0.04022	0.0290604	0.0309884	0.0438135	0.0333203	0.0414924	0.032662	0.0235378	0.350032	0.00852397	0.230326	0.036063	6.47218	0.746935	0.0991135	7.15927	49.7088	0.201914	0.239557	10.9521	0.978969	6.1029	0.0739762	1.23343	0.103826	0.199221	0.396093	0.021724	0.176821	0.887873	0.020306	0.340784	0.00459336	0.00231993
1	A	M	Flw	1.4AM_F	1.AM_F	0.703	0.0425015	0.00965065	0.242861	0.00542044	0.291085	0.0104307	0.0263681	0.0100052	0.0166834	0.102211	0.0113883	0.0227019	0.0630305	0.0348139	0.0454622	0.0344772	0.0202853	0.289386	0.00641391	0.192337	0.0302856	7.60503	0.765635	0.0770897	7.21319	51.9601	0.247235	0.236423	10.5862	1.06812	6.36294	0.0675132	0.952976	0.0797246	0.142504	0.428054	0.0225893	0.124923	0.666889	0.0153494	0.232916	0.0042121	0.000827091
1	A	M	Flw	1.5AM_F	1.AM_F	0.557	0.0215773	0.00661149	0.311	0.00625394	0.251144	0.00649242	0.0168277	0.00774511	0.00722102	0.0405571	0.00903897	0.0222109	0.0481448	0.0160862	0.0265302	0.0147064	0.0226675	0.266128	0.00749745	0.101059	0.0350056	7.67104	0.822246	0.065316	7.92717	48.5081	0.300753	0.197601	9.83758	0.988283	5.86223	0.0667419	1.06296	0.0870597	0.175516	0.383753	0.0200121	0.160594	0.730172	0.0185837	0.26628	0.00402922	0.00107656
1	B	M	Flw	1.1BM_F	1.BM_F	0.728	0.018337	0.00183262	0.260335	0.0349249	0.17873	0.00117069	0.0161998	0.0122578	0.0260825	0.0171695	0.0195575	0.00685262	0.842572	0.0171878	0.0395218	0.0174002	0.00529517	0.368651	0.00230712	0.0501517	0.0459975	22.9412	0.983995	0.057012	12.9382	35.923	0.130115	0.246861	7.64371	9.00052	0.135559	0.0652284	1.69061	0.0636258	0.141244	0.067481	0.0240608	0.0517799	0.416186	0.0201315	0.358272	0.0606675	0.00287152
1	B	M	Flw	1.2BM_F	1.BM_F	0.793	0.0364558	0.0029844	0.306223	0.00271341	0.184912	0.00216489	0.0212406	0.0129532	0.0450386	0.0224536	0.0248478	0.00678338	1.14901	0.0221546	0.0149642	0.0213865	0.00917715	0.351687	0.00402963	0.0839429	0.0430872	22.888	0.887495	0.0556896	12.3427	38.1936	0.0825563	0.248276	7.25085	8.51399	0.133066	0.0595072	1.26752	0.0562816	0.113389	0.0656745	0.0193848	0.0427504	0.334349	0.0157699	0.280618	0.0443594	0.0023223
1	B	M	Flw	1.3BM_F	1.BM_F	0.646	0.0251399	0.0021882	0.472638	0.00358312	0.321012	0.00156237	0.0194507	0.0174284	0.0267607	0.0453395	0.0317836	0.00683417	1.05332	0.0293338	0.0480934	0.0221648	0.0371634	0.44064	0.0126603	0.0914598	0.0680091	35.2641	1.4572	0.0690505	19.3007	6.24633	0.178105	0.34054	10.3487	12.3085	0.273869	0.0973601	2.49519	0.0792387	0.179364	0.102733	0.0313054	0.0724912	0.561049	0.0275838	0.437131	0.0673945	0.00303039
1	B	M	Flw	1.4BM_F	1.BM_F	0.73	0.0253182	0.00238347	0.37789	0.00306812	0.251735	0.00151991	0.0198926	0.0140321	0.0326917	0.0415701	0.0230561	0.0311929	1.17598	0.0364436	0.0555052	0.0287364	0.0100785	0.426564	0.00465674	0.096164	0.0429917	24.2681	0.925696	0.0534962	13.0258	33.893	0.0896009	0.277189	8.09715	9.45463	0.142192	0.0666278	1.3909	0.0553077	0.117596	0.0728705	0.0207917	0.0441632	0.377379	0.0180153	0.291626	0.0418214	0.00234231
1	B	M	Flw	1.5BM_F	1.BM_F	0.729	0.0270636	0.00201501	0.341586	0.00301854	0.241447	0.00132811	0.017703	0.0154986	0.0302276	0.0231927	0.0214734	0.0314275	0.810081	0.0235153	0.00467294	0.0220696	0.0173248	0.32424	0.00672898	0.0709305	0.0431658	21.4574	0.899271	0.0518576	11.7472	41.1757	0.0941566	0.230572	6.93972	8.14531	0.191762	0.0610237	1.49665	0.0538687	0.13077	0.0660059	0.0203019	0.0477291	0.385514	0.0168429	0.298239	0.043659	0.00264476
1	A	M	Flw	1.1AS_F	1.AM_F	0.444	0.0373207	0.0105479	0.204646	0.00500685	0.250452	0.0111847	0.0239405	0.0108559	0.0148514	0.0608655	0.0112871	0.0216288	0.0528028	0.0286368	0.0314962	0.0234217	0.0353859	0.268394	0.0124685	0.233235	0.0342137	6.93052	0.797718	0.0745109	7.41149	51.5722	0.241697	0.215912	9.96982	0.990768	5.34705	0.0685497	1.09396	0.0888989	0.177853	0.37658	0.0187243	0.176921	0.735564	0.0175764	0.261409	0.00512366	0.00131667
1	A	S	Flw	1.2AS_F	1.AS_F	0.357	0.0350809	0.0125073	0.247705	0.00566679	0.367904	0.0125153	0.0378152	0.0120922	0.0179729	0.071916	0.0387181	0.0236326	0.0676808	0.0282109	0.0514138	0.0371885	0.0136388	0.314292	0.00551624	0.192061	0.030542	6.80018	0.726925	0.123465	7.09625	50.5637	0.235615	0.210079	10.0222	1.05715	6.0122	0.064469	0.962118	0.0857425	0.159437	0.412403	0.0205042	0.15432	0.647606	0.0163672	0.20944	0.00453925	0.00143793
1	A	S	Flw	1.3AS_F	1.AS_F	0.339	0.0392785	0.00838264	0.215981	0.00607443	0.287618	0.00933269	0.0186689	0.0120589	0.0119684	0.0530564	0.0129258	0.0204654	0.0493944	0.023476	0.0406117	0.029909	0.0139618	0.246855	0.00573451	0.150294	0.0303987	6.99222	0.721847	0.0708733	7.0932	52.4752	0.268725	0.19936	10.0062	1.061	5.91436	0.0640358	0.976491	0.0798849	0.154997	0.408904	0.0192419	0.161857	0.660958	0.0164333	0.231843	0.00371204	0.000592377
1	A	S	Flw	1.4AS_F	1.AS_F	0.059	0.0256461	0.00658833	0.357895	0.00392749	0.284356	0.00869933	0.0128528	0.00980228	0.00709528	0.0220326	0.0185998	0.0335516	0.0179985	0.0118346	0.00147582	0.0117379	0.00595515	0.234945	0.00259674	0.0692244	0.0314148	8.20776	0.781088	0.0631284	8.07136	48.5858	0.207343	0.171688	9.2008	1.03464	6.06822	1.31904	0.910669	0.0713654	0.158869	0.394891	0.0191676	0.194793	0.614029	0.0156709	0.211769	0.00375888	0.000779635
1	A	S	Flw	1.5AS_F	1.AS_F	0.146	0.0211483	0.00505521	0.38415	0.0557428	0.30002	0.00740418	0.00956084	0.0202873	0.0102784	0.0243719	0.0178209	0.0308881	0.0238618	0.020517	0.0258327	0.0143666	0.00793622	0.274858	0.00357923	0.093544	0.0315922	7.41042	0.714017	0.0563803	7.33367	46.6061	0.159488	0.187058	9.25575	1.21801	6.31518	1.36178	1.2914	0.0757079	0.181591	0.445121	0.0211889	0.278381	0.785002	0.0206476	0.328903	0.00430405	0.00105881
1	B	S	Flw	1.1BS_F	1.BS_F	0.385	0.0177634	0.0018566	0.328527	0.0445173	0.229511	0.00119126	0.0161598	0.0141394	0.0205926	0.0411634	0.0254342	0.0374199	0.50409	0.0367398	0.0652597	0.0403577	0.00900293	0.393091	0.00369244	0.074918	0.0412544	21.9	0.817488	0.0915206	12.1391	40.7751	0.0966971	0.21504	6.30091	7.56524	0.146802	0.0583893	1.39618	0.0631927	0.10348	0.0620374	0.0243105	0.0528709	0.325123	0.016697	0.230756	0.0344104	0.00299038
1	B	S	Flw	1.2BS_F	1.BS_F	0.229	0.0347678	0.00238175	0.150531	0.00306189	0.209613	0.00213576	0.0218884	0.0136848	0.0271121	0.047853	0.0264839	0.0255315	0.370785	0.0370615	0.0815564	0.057527	0.00744649	0.3342	0.00367312	0.0794857	0.0355552	22.0307	0.79623	0.0771763	12.1163	41.6813	0.102211	0.209825	6.30209	7.56611	0.140553	0.0553104	1.41902	0.0458408	0.0985214	0.0605992	0.0261124	0.0550465	0.312764	0.0154805	0.214643	0.0315688	0.00308514
1	B	S	Flw	1.3BS_F	1.BS_F	0.397	0.0208618	0.0019405	0.286968	0.0349896	0.194478	0.00112938	0.0149933	0.0121	0.0236257	0.0242952	0.0213762	0.00497975	0.661365	0.0210089	0.0451646	0.0205785	0.00983996	0.251811	0.00386717	0.0704442	0.0383979	22.8233	0.859572	0.0513069	12.1413	41.4046	0.0936418	0.201496	6.10909	7.33265	0.119958	0.0563753	1.40996	0.0493022	0.102472	0.0580307	0.021024	0.0501634	0.305385	0.015643	0.246402	0.0404697	0.00238964
1	B	M	Flw	1.4BS_F	1.BM_F	0.634	0.0297969	0.00286364	0.349542	0.0491029	0.279678	0.0016038	0.0195135	0.0188208	0.0302224	0.0212155	0.0174115	0.0231181	0.575571	0.0361876	0.0476619	0.0286366	0.0129829	0.244778	0.00433577	0.0980593	0.0359492	20.9981	0.750428	0.0649445	11.1748	43.378	0.0546814	0.212934	6.33639	7.51828	0.127299	0.0537693	1.19619	0.0615857	0.099728	0.0586222	0.0210112	0.0535918	0.31759	0.0147474	0.250352	0.0427723	0.00255279
1	B	S	Flw	1.5BS_F	1.BS_F	0.396	0.0184755	0.0016935	0.239067	0.0025803	0.196709	0.00185324	0.01556	0.0104292	0.0190773	0.0230159	0.0209946	0.00252377	0.746359	0.0153701	0.0284283	0.0137132	0.0124896	0.304651	0.00457834	0.0617258	0.0420307	23.5671	0.916683	0.0325383	12.1963	40.7175	0.110125	0.204962	6.35723	7.62096	0.127166	0.0561761	1.3773	0.0446074	0.113767	0.060817	0.020515	0.0492158	0.320424	0.0159276	0.260456	0.0383544	0.00202353
2	A	C	Flw	2.1AC_F	2.AC_F	0.863	0.0701161	0.0079445	0.201837	0.00665584	0.378949	0.0111583	0.021707	0.0120213	0.0194703	0.077088	0.0190268	0.0235333	0.0533052	0.035535	0.0454642	0.0355626	0.0330212	0.268519	0.0123738	0.270042	0.0324129	7.3317	0.752274	0.0692812	7.03428	51.5667	0.110291	0.220537	10.1013	1.13473	5.98967	0.0675462	0.911742	0.0736698	0.145686	0.442074	0.0202115	0.133686	0.602032	0.0140919	0.220796	0.00402833	0.00154894
2	A	C	Flw	2.2AC_F	2.AC_F	0.904	0.0548148	0.0086528	0.525883	0.00485148	0.368471	0.0153239	0.0290753	0.0140982	0.0214126	0.0526885	0.0286921	0.020153	0.0755973	0.0327311	0.0389031	0.0218452	0.0201491	0.257368	0.00672684	0.23421	0.0326213	7.33595	0.746321	0.0740256	7.15731	51.5911	0.229884	0.206657	9.9273	0.895015	5.69572	0.0691655	1.01388	0.0864887	0.166736	0.361503	0.0193203	0.140195	0.732814	0.0167766	0.289098	0.00298718	0.000611395
2	A	C	Flw	2.3AC_F	2.AC_F	0.895	0.0224987	0.00643291	0.34679	0.00427889	0.246579	0.00504158	0.0132475	0.0101862	0.0088366	0.0462398	0.00785582	0.0204643	0.0410648	0.0199121	0.0339059	0.019245	0.0127059	0.284391	0.0057358	0.154216	0.0308243	6.90937	0.67189	0.0949108	6.7242	48.4621	0.21374	0.19013	10.0863	1.00118	6.6475	1.42656	0.910485	0.0849713	0.150655	0.416336	0.0228129	0.129009	0.657105	0.0155035	0.255721	0.00372125	0.00139437
2	A	C	Flw	2.4AC_F	2.AC_F	0.88	0.0458118	0.0107729	0.283021	0.00519365	0.43252	0.0120494	0.0298567	0.0130175	0.0252881	0.106685	0.0326775	0.021285	0.0536879	0.0478758	0.0556019	0.0432141	0.0651287	0.318788	0.0205102	0.385459	0.0281932	6.2872	0.650944	0.127106	6.4686	51.3944	0.166176	0.213	10.5626	0.899261	5.91107	0.069841	0.846921	0.0813986	0.151812	0.373148	0.0187898	0.129789	0.654796	0.0144336	0.246022	0.00521022	0.00222087
2	A	C	Flw	2.5AC_F	2.AC_F	0.891	0.0427284	0.00921831	0.268833	0.00558622	0.373918	0.00831684	0.0229711	0.0121432	0.0154329	0.091205	0.0203723	0.0256758	0.0734027	0.0312342	0.0413441	0.0348594	0.0270286	0.290911	0.00951331	0.223762	0.0317657	7.2513	0.706172	0.0782264	6.77059	50.8327	0.180181	0.208217	9.80557	0.982749	6.29548	0.0700815	0.974674	0.0806365	0.156089	0.405136	0.0195588	0.136257	0.685095	0.0168502	0.241934	0.00295238	0.00105369
2	B	C	Flw	2.1BC_F	2.BC_F	0.904	0.0375095	0.00274547	0.286135	0.00328686	0.185844	0.0032449	0.0185036	0.0120601	0.0414887	0.0234466	0.0222434	0.0241357	0.651382	0.0237464	0.043088	0.0187224	0.0117899	0.348422	0.00445212	0.0630417	0.0370266	23.0353	0.829729	0.0537178	11.5744	41.0425	0.0730397	0.21342	5.93211	7.14548	0.116316	0.0558898	1.24606	0.0434033	0.0966121	0.0575748	0.0195477	0.0477319	0.305279	0.014778	0.230897	0.0309526	0.00265563
2	B	C	Flw	2.2BC_F	2.BC_F	0.924	0.0512622	0.0035816	0.336141	0.00357152	0.200386	0.00264263	0.0237547	0.0142104	0.0524384	0.039256	0.0259753	0.00496014	0.703918	0.0420519	0.0181001	0.0353899	0.009954	0.360514	0.00393323	0.0959885	0.0359299	21.7248	0.78651	0.086175	11.2272	41.8988	0.0543531	0.22984	6.72208	7.93555	0.122985	0.056594	1.08829	0.0515685	0.0969063	0.0594031	0.0185533	0.0343523	0.303595	0.0132681	0.204555	0.0262734	0.00279931
2	B	C	Flw	2.3BC_F	2.BC_F	0.939	0.0552073	0.00326973	0.310983	0.00251715	0.257575	0.00299215	0.0206235	0.0167826	0.0404159	0.0314916	0.0215669	0.00604634	1.02548	0.0337422	0.0149798	0.025393	0.016441	0.280325	0.00687941	0.0933144	0.0384262	22.0437	0.820945	0.0549215	11.3946	42.176	0.0779476	0.222975	6.34951	7.5805	0.140256	0.0586139	1.29888	0.0498021	0.113823	0.0593272	0.0201203	0.0381922	0.353643	0.0152309	0.263029	0.0367386	0.00252122
2	B	C	Flw	2.4BC_F	2.BC_F	0.9	0.0240184	0.00163041	0.289823	0.00318312	0.205212	0.00138855	0.0142031	0.0129485	0.0222559	0.028487	0.0230587	0.0367984	0.685246	0.028707	0.0141233	0.0247298	0.0105188	0.409634	0.00460937	0.0594804	0.0369438	22.4021	0.823746	0.0691952	11.7459	40.0576	0.0957592	0.231945	6.43282	7.75994	0.121839	0.0624471	1.45015	0.0481885	0.11035	0.0590914	0.0237797	0.041996	0.358312	0.0182667	0.283883	0.0418383	0.00300874
2	B	C	Flw	2.5BC_F	2.BC_F	0.948	0.0452399	0.00231648	0.272631	0.00294351	0.173249	0.00276334	0.0186749	0.0114691	0.0503439	0.0205553	0.0199519	0.026282	0.605162	0.0178087	0.0106344	0.0128752	0.0181169	0.340538	0.00717773	0.0554199	0.0385992	23.2944	0.886274	0.0517043	11.5783	39.8993	0.071071	0.223317	6.32864	7.60485	0.114945	0.0574434	1.2213	0.0471886	0.112281	0.0583052	0.0212445	0.0399376	0.329334	0.0160776	0.267656	0.0389729	0.0025344
2	A	M	Flw	2.1AM_F	2.AM_F	0.44	0.0381087	0.00580049	0.211009	0.00526553	0.400424	0.00981826	0.0129685	0.0119697	0.00946605	0.0663463	0.0207106	0.0309577	0.055657	0.0135995	0.0286605	0.0136368	0.0104009	0.27299	0.0055633	0.0960683	0.0328439	8.47578	0.781228	0.0681972	7.41777	46.7629	0.184163	0.181619	9.20222	1.05901	6.3187	1.3695	0.869357	0.083561	0.172632	0.418378	0.0210754	0.163672	0.691469	0.0177379	0.205752	0.00350642	0.000574802
2	A	M	Flw	2.2AM_F	2.AM_F	0.624	0.0605369	0.0073449	0.595788	0.00532641	0.439837	0.0130289	0.020199	0.014781	0.0169727	0.0670427	0.0259827	0.0360023	0.0593652	0.0260981	0.0337996	0.0257566	0.0207124	0.328734	0.00747221	0.188004	0.031695	8.1879	0.803028	0.0688629	7.28298	49.6228	0.138023	0.211421	9.80987	0.921835	5.90391	0.0719351	0.918448	0.0814265	0.161607	0.379923	0.0199751	0.125294	0.678537	0.0157772	0.207574	0.00355147	0.000382014
2	A	M	Flw	2.3AM_F	2.AM_F	0.564	0.0353354	0.0112489	0.453579	0.00698548	0.337705	0.0109445	0.0192256	0.0101312	0.0159714	0.0518042	0.0273055	0.0262323	0.0447022	0.0241279	0.0409225	0.0248201	0.0252082	0.290059	0.00790378	0.181551	0.0295478	6.94275	0.664866	0.0953045	6.59273	49.2027	0.225068	0.179528	9.57699	0.88726	5.93317	1.27535	0.846337	0.091777	0.156608	0.361264	0.0194966	0.17338	0.657569	0.0174525	0.242129	0.00420815	0.0021474
2	A	M	Flw	2.4AM_F	2.AM_F	0.558	0.0310522	0.0101242	0.518864	0.00500599	0.3812	0.00778005	0.0208492	0.0127282	0.0123915	0.0593674	0.0125419	0.0270523	0.0474228	0.0252092	0.0423318	0.0290705	0.0133407	0.330937	0.00553508	0.197013	0.0318313	6.49751	0.739344	0.112469	7.14193	49.0686	0.258093	0.181977	9.97286	0.90554	5.61342	0.0662062	0.978083	0.0948392	0.200429	0.357104	0.0174249	0.189064	0.723584	0.0185279	0.237836	0.00420823	0.00260853
2	A	M	Flw	2.5AM_F	2.AM_F	0.566	0.0329383	0.00944925	0.216163	0.00630944	0.350145	0.0085631	0.0269531	0.0114159	0.018199	0.0708493	0.0112333	0.0263749	0.0577932	0.0293002	0.045648	0.0327478	0.0132774	0.329111	0.00712189	0.23359	0.0300335	6.99541	0.717512	0.0945977	6.98004	51.7789	0.215983	0.193401	9.85846	0.92872	5.65979	0.0664321	0.875947	0.0850407	0.159675	0.37317	0.017865	0.146972	0.621567	0.0151853	0.214984	0.00376693	0.00196796
2	B	M	Flw	2.1BM_F	2.BM_F	0.78	0.0253024	0.00167916	0.358405	0.0523983	0.27809	0.000542366	0.0140173	0.0195999	0.0189336	0.0294502	0.0169618	0.0236933	0.699266	0.0384698	0.0228877	0.0449537	0.00681692	0.273662	0.00462803	0.11354	0.0336603	19.6437	0.704078	0.106089	11.1589	43.8816	0.0528558	0.214464	6.42439	7.67196	0.129022	0.0588285	1.27312	0.0730245	0.127587	0.0573684	0.0212787	0.0556816	0.360037	0.0160579	0.25928	0.0407478	0.00325929
2	B	M	Flw	2.2BM_F	2.BM_F	0.588	0.0320033	0.00225282	0.352174	0.00333555	0.234434	0.00170109	0.0204584	0.0149598	0.0274954	0.0432564	0.0262867	0.0334757	0.620842	0.0348243	0.0189641	0.0307188	0.00934767	0.370066	0.00507228	0.091771	0.0364409	22.0577	0.788981	0.0752554	11.6485	41.5532	0.0790797	0.219172	6.46741	7.75907	0.119001	0.0584358	1.30169	0.0488856	0.109034	0.0574304	0.020645	0.0399621	0.316816	0.0151386	0.218802	0.0286923	0.00188823
2	B	M	Flw	2.3BM_F	2.BM_F	0.699	0.0265112	0.00223688	0.162641	0.0403826	0.190631	0.00197641	0.0198228	0.0127487	0.033731	0.0290686	0.0199073	0.0300827	0.816782	0.0211891	0.0381373	0.0207545	0.00652059	0.286804	0.00368831	0.0750357	0.0349613	21.7307	0.862814	0.0392894	11.2422	43.2745	0.0793927	0.202622	6.51759	7.78308	0.10896	0.0579755	1.41037	0.0416791	0.12637	0.0574082	0.0153461	0.0392759	0.339771	0.0157832	0.274945	0.0401942	0.00224192
2	B	M	Flw	2.4BM_F	2.BM_F	0.783	0.0350284	0.00230377	0.137148	0.00219707	0.191135	0.00190528	0.0184553	0.0120003	0.0343185	0.0208232	0.0193386	0.0311308	0.8127	0.0214852	0.0113437	0.0128501	0.0104724	0.322419	0.00431052	0.0667057	0.036685	22.5535	0.897118	0.0420586	11.4508	41.6269	0.0789572	0.207616	6.4193	7.66871	0.112588	0.0576387	1.42131	0.0464758	0.134969	0.0561876	0.0188519	0.0462097	0.367073	0.0161553	0.285129	0.0399733	0.00236821
2	B	M	Flw	2.5BM_F	2.BM_F	0.696	0.0350679	0.00319963	0.322142	0.00242682	0.19518	0.00278921	0.0246698	0.014307	0.052472	0.0377735	0.0230726	0.0392119	0.701099	0.0299197	0.0635914	0.037972	0.0106993	0.430286	0.0047534	0.0917123	0.0329859	21.2158	0.771841	0.0699454	10.9973	43.1897	0.0651085	0.207192	6.42341	7.65667	0.115281	0.0545407	1.1295	0.0472711	0.107344	0.0563224	0.0167546	0.0456616	0.288862	0.0141792	0.230498	0.0350231	0.00223446
2	A	S	Flw	2.1AS_F	2.AS_F	0.24	0.0472374	0.00800693	0.257864	0.00389973	0.368274	0.00630529	0.0162715	0.013913	0.0118	0.091621	0.0209768	0.0339594	0.0466302	0.030874	0.0542493	0.0407223	0.0187948	0.319654	0.00822918	0.27584	0.0334289	7.02447	0.765602	0.0783822	6.9675	49.7682	0.140747	0.211987	10.4956	1.10888	5.55636	0.0677761	0.845943	0.0781832	0.178318	0.425477	0.0187767	0.166562	0.658512	0.0156825	0.192234	0.00368387	0.000673582
2	A	S	Flw	2.2AS_F	2.AS_F	0.316	0.0525489	0.0079361	0.402047	0.00341646	0.324283	0.0102408	0.019174	0.0131807	0.0127765	0.0579184	0.0208827	0.0339937	0.0392386	0.0219347	0.0415385	0.0264207	0.0268577	0.319731	0.0108482	0.176017	0.0341072	8.06555	0.809366	0.0871843	7.65348	49.3486	0.16713	0.194298	9.69552	0.872833	5.25008	0.0690356	0.977968	0.0810648	0.184737	0.344027	0.0166266	0.173326	0.646495	0.0165963	0.195864	0.00357767	0.00127858
2	A	S	Flw	2.3AS_F	2.AS_F	0.395	0.0335651	0.00899062	0.29984	0.0101044	0.461212	0.0062659	0.0278817	0.0172708	0.0168802	0.166513	0.0163907	0.0330049	0.073041	0.0416434	0.0658294	0.0431837	0.0205521	0.370295	0.00929383	0.291971	0.0338347	7.56352	0.767609	0.0974069	6.95485	51.8438	0.16082	0.43356	10.4852	1.03233	5.41591	0.0676405	0.785887	0.0806638	0.150476	0.386939	0.0186251	0.11795	0.626787	0.0135067	0.17629	0.00391375	0.00128165
2	A	S	Flw	2.4AS_F	2.AS_F	0.273	0.0392109	0.00769878	0.204218	0.00548181	0.287095	0.0108945	0.018446	0.0108398	0.0120307	0.0620956	0.0272631	0.0248787	0.0441436	0.0222668	0.0353474	0.0219728	0.0147723	0.246138	0.00522919	0.187073	0.0276502	7.48107	0.774378	0.0643239	7.44498	52.2329	0.161782	0.244292	9.6761	0.997624	5.35722	0.0654226	0.947927	0.0689025	0.165221	0.378551	0.0180344	0.156949	0.623017	0.016048	0.234209	0.00367285	0.00120734
2	A	S	Flw	2.5AS_F	2.AS_F	0.245	0.0368687	0.00714579	0.194615	0.00348176	0.323521	0.00993332	0.0165033	0.0112101	0.0101103	0.0618835	0.0212595	0.0230747	0.0392123	0.0227291	0.0297842	0.0207923	0.0178673	0.24981	0.00693937	0.180913	0.0317256	7.32273	0.774537	0.0546677	7.21417	52.9368	0.177756	0.218607	9.57748	0.968863	5.37956	0.0660356	0.989724	0.0667346	0.159158	0.371283	0.0180825	0.168587	0.633384	0.01569	0.223559	0.00440516	0.000762464
2	B	M	Flw	2.1BS_F	2.BM_F	0.465	0.0206479	0.00116503	0.136403	0.0456966	0.238118	0.00147092	0.0124276	0.0115395	0.0179339	0.0301358	0.0220017	0.0323031	0.66145	0.0187096	0.0323496	0.0113965	0.00921875	0.31884	0.00396903	0.068789	0.0377298	22.9249	0.88485	0.0415739	11.6013	40.9753	0.106798	0.223092	6.29681	7.63703	0.113513	0.0598774	1.51489	0.0479775	0.128605	0.0563014	0.0208025	0.0458302	0.378438	0.0184489	0.310479	0.0421354	0.00242888
2	B	M	Flw	2.2BS_F	2.BM_F	0.471	0.0231969	0.00159484	0.14148	0.00243647	0.170853	0.00296262	0.017028	0.0125554	0.0295524	0.0361248	0.0256204	0.0395896	0.699084	0.0253116	0.0443776	0.020988	0.0115845	0.359414	0.00465183	0.069677	0.0333735	22.2279	0.823665	0.0464678	11.2585	42.7387	0.0933838	0.221009	6.39696	7.74077	0.12101	0.0555302	1.27604	0.0456899	0.109234	0.0558289	0.0188645	0.0431711	0.3159	0.0154839	0.246976	0.0337773	0.00228721
2	B	M	Flw	2.3BS_F	2.BM_F	0.525	0.021518	0.00133623	0.189796	0.0025253	0.142484	0.00212245	0.0135828	0.00691361	0.0305152	0.0277388	0.0227178	0.0269293	0.498034	0.0162787	0.0371184	0.0138599	0.00907627	0.288825	0.00322282	0.0453789	0.0336933	23.3146	0.872419	0.0463184	11.5799	41.7851	0.0928381	0.204231	6.14448	7.49668	0.109002	0.0564051	1.29994	0.0408139	0.108119	0.0551199	0.0185206	0.0448716	0.322548	0.0154279	0.246146	0.0304793	0.00169657
2	B	S	Flw	2.4BS_F	2.BS_F	0.398	0.0366632	0.0023159	0.139042	0.00287679	0.221545	0.00227554	0.0187834	0.0129861	0.044804	0.031881	0.0247749	0.0280051	0.912741	0.0247071	0.014092	0.0239049	0.00628581	0.302483	0.0028786	0.0819007	0.0316957	21.644	0.749966	0.0517679	10.8011	44.6165	0.0530472	0.216869	6.32873	7.61999	0.104382	0.0515768	1.00604	0.0446404	0.0982268	0.0544482	0.0155797	0.0367047	0.284579	0.0122219	0.205327	0.0277856	0.00201994
2	B	S	Flw	2.5BS_F	2.BS_F	0.302	0.0270468	0.00126428	0.13486	0.0021106	0.169566	0.00177094	0.0138724	0.0112395	0.024122	0.0389161	0.0242981	0.0297303	0.414608	0.027313	0.00896677	0.0246672	0.00993059	0.384284	0.00511369	0.065565	0.0272794	22.2146	0.792086	0.0599246	11.5003	42.8332	0.0858421	0.2134	5.99997	7.35221	0.111493	0.0549624	1.37448	0.0468412	0.109051	0.0546885	0.0215105	0.0516255	0.322016	0.0150386	0.230445	0.0333966	0.00259862
[truncated: 21 more columns]

## Sheet: Mranghi_Flw
Block	Variety	Stress_level	Stress_period	Treatment_original	Plant_Original	Treatment	M01	M02	M03	M04	M05	M06	M07	M08	M09	M10	M11	M12	M13	M14	M15	M16	M17	M18	M19	M20	M21	M22	M23	M24	M25	M26	M27	M28	M29	M30	M31	M32	M33	M34	M35	M36	M37	M38	M39	M40	M41	M42	M43
1	A	C	Flw	AC_F	1.1AC_F	0.898	58	42	51	41	45	54	52	46	20	51	56	33	23	47	49	48	55	28	53	51	55	22	46	37	26	33	31	55	52	17	45	51	33	57	59	48	46	51	59	58	53	28	30
1	A	C	Flw	AC_F	1.2AC_F	0.938	59	51	25	45	58	57	46	52	29	59	5	45	30	59	45	59	57	26	55	49	39	18	15	34	3	36	35	56	57	28	56	48	28	51	45	58	57	46	57	54	49	29	20
1	A	C	Flw	AC_F	1.3AC_F	0.911	32	45	47	26	25	45	31	8	14	14	37	19	15	13	23	16	44	7	30	35	27	23	23	45	21	40	48	40	51	19	58	58	20	58	33	55	52	36	53	45	42	25	23
1	A	C	Flw	AC_F	1.4AC_F	0.901	31	49	55	35	47	47	49	28	15	34	2	21	16	27	24	15	59	8	57	40	35	11	28	33	20	41	55	37	49	8	51	41	26	53	46	44	45	43	54	53	50	11	19
1	A	C	Flw	AC_F	1.5AC_F	0.91	23	38	37	20	33	48	48	25	25	30	1	14	10	25	30	30	54	18	51	37	42	24	47	47	29	42	57	42	58	10	40	47	30	54	53	41	34	42	56	52	54	24	21
1	B	C	Flw	BC_F	1.1BC_F	0.915	25	24	7	50	16	15	41	36	55	18	36	4	56	31	11	37	46	39	42	22	48	33	41	14	40	22	9	54	26	56	29	14	29	11	1	28	10	3	7	3	21	41	47
1	B	C	Flw	BC_F	1.2BC_F	0.933	20	4	36	54	26	1	2	51	18	24	30	1	46	58	10	46	33	27	33	33	47	31	7	46	34	26	5	51	22	52	27	21	31	29	6	26	44	13	18	12	25	42	59
1	B	C	Flw	BC_F	1.3BC_F	0.938	29	22	40	51	18	18	22	35	43	15	23	5	55	34	19	27	35	31	31	16	51	36	53	5	49	12	19	49	25	55	23	27	54	13	16	25	6	5	23	38	43	51	24
1	B	C	Flw	BC_F	1.4BC_F	0.928	19	26	5	57	32	23	24	54	49	13	26	3	53	32	36	21	39	10	39	6	56	46	54	12	50	8	15	47	20	47	20	24	56	22	22	21	49	21	28	43	55	58	48
1	B	C	Flw	BC_F	1.5BC_F	0.927	26	15	29	1	13	7	23	39	52	2	22	8	47	10	12	14	53	45	52	10	57	39	57	24	51	9	10	48	24	54	26	23	50	24	23	23	26	11	22	33	41	50	29
1	A	M	Flw	AM_F	1.1AM_F	0.593	46	60	60	44	60	60	56	60	24	41	11	60	24	43	53	38	49	60	48	50	59	30	59	60	59	2	60	59	60	30	60	60	59	60	60	60	60	59	60	59	59	30	27
1	A	M	Flw	AM_F	1.2AM_F	0.641	52	40	58	60	55	51	12	37	7	35	32	13	3	8	21	11	38	11	38	36	17	29	4	27	10	32	33	27	30	25	59	59	2	31	24	59	55	31	31	4	1	6	9
1	A	M	Flw	AM_F	1.3AM_F	0.713	21	37	52	59	43	32	18	47	3	29	57	44	7	45	39	44	47	47	47	53	36	2	14	55	15	47	45	46	59	11	50	50	35	59	57	46	48	55	58	56	57	23	38
1	A	M	Flw	AM_F	1.4AM_F	0.703	47	54	19	33	38	46	54	4	21	57	8	23	25	48	46	47	41	23	32	47	6	20	20	41	16	57	54	45	56	24	55	37	13	38	31	54	50	33	45	16	22	19	8
1	A	M	Flw	AM_F	1.5AM_F	0.557	8	35	34	39	28	35	19	2	2	31	4	22	13	4	17	9	45	12	44	32	31	21	38	26	27	38	59	9	40	13	41	36	23	50	50	42	28	47	50	51	38	16	12
1	B	M	Flw	BM_F	1.1BM_F	0.728	2	9	22	47	5	4	15	24	39	1	19	12	52	6	34	10	1	51	1	2	58	54	58	20	57	4	30	52	28	58	19	30	58	27	30	27	54	25	29	55	58	59	54
1	B	M	Flw	BM_F	1.2BM_F	0.793	38	27	32	9	6	22	43	31	57	7	46	10	59	18	8	22	10	48	12	21	53	52	50	18	56	5	16	53	27	57	18	20	37	23	18	22	22	10	16	25	44	57	39
1	B	M	Flw	BM_F	1.3BM_F	0.646	12	13	54	22	40	11	34	56	40	37	58	11	58	39	51	26	58	59	59	23	60	60	60	30	60	1	42	58	50	60	30	52	60	37	54	30	59	30	30	60	60	60	57
1	B	M	Flw	BM_F	1.4BM_F	0.73	14	21	48	14	29	10	37	41	48	33	41	47	60	52	55	40	16	57	20	30	52	59	56	13	58	3	18	57	29	59	24	35	46	21	21	29	36	14	25	47	48	52	40
1	B	M	Flw	BM_F	1.5BM_F	0.729	18	12	41	12	23	6	21	50	46	9	34	48	49	22	2	25	32	38	35	15	54	37	52	11	48	15	23	43	23	53	28	25	55	20	28	24	31	19	27	40	51	56	51
1	A	M	Flw	AS_F	1.1AS_F	0.444	41	56	14	29	27	53	51	10	16	46	7	20	17	36	25	28	56	13	58	54	29	6	33	39	22	53	53	30	43	14	32	42	25	52	51	38	14	56	52	44	36	26	16
1	A	S	Flw	AS_F	1.2AS_F	0.357	36	59	20	37	48	56	60	21	27	53	60	27	26	35	52	52	28	32	25	46	8	4	11	58	12	49	52	20	46	21	48	29	14	48	42	50	32	44	39	34	9	22	18
1	A	S	Flw	AS_F	1.3AS_F	0.339	45	47	16	38	37	41	28	19	10	43	10	17	14	21	35	42	29	4	28	38	7	8	10	36	11	59	58	10	45	23	44	28	16	39	37	49	20	48	44	35	20	9	3
1	A	S	Flw	AS_F	1.4AS_F	0.059	15	34	45	24	35	40	4	3	1	6	16	52	1	1	1	2	2	1	2	12	10	27	26	22	28	39	46	1	31	20	49	54	9	32	40	45	19	58	33	22	10	12	7
1	A	S	Flw	AS_F	1.5AS_F	0.146	6	31	49	58	39	36	1	59	8	12	15	42	2	12	16	8	7	17	5	27	11	16	8	19	19	34	36	5	33	29	53	55	40	35	55	57	41	60	55	57	56	20	11
1	B	S	Flw	BS_F	1.1BS_F	0.385	1	10	38	52	20	5	14	43	33	32	47	57	34	53	58	54	8	55	8	17	49	42	36	50	53	11	25	29	6	36	25	16	47	26	9	20	56	26	14	37	18	39	55
1	B	S	Flw	BS_F	1.2BS_F	0.229	33	20	8	13	17	21	45	38	41	39	52	31	31	54	60	60	6	43	6	19	32	43	32	42	52	19	26	19	7	37	22	5	51	7	5	18	58	28	6	18	11	36	58
1	B	S	Flw	BS_F	1.3BS_F	0.397	5	11	28	48	10	3	11	22	36	11	33	7	39	14	44	17	13	6	9	14	44	51	43	8	54	16	22	11	3	32	11	9	48	17	8	12	39	23	5	21	30	48	42
1	B	M	Flw	BS_F	1.4BS_F	0.634	22	25	43	55	34	12	35	57	45	5	14	25	35	51	50	39	25	2	14	31	34	34	17	25	33	29	4	23	10	35	16	2	32	25	7	14	38	27	10	9	32	55	46
1	B	S	Flw	BS_F	1.5BS_F	0.396	3	8	18	8	12	16	13	7	31	8	29	2	48	3	18	6	23	30	16	5	50	58	55	1	55	10	28	14	12	41	15	8	45	4	19	19	33	22	11	28	35	44	32
2	A	C	Flw	AC_F	2.1AC_F	0.863	60	44	12	42	52	52	44	18	32	54	17	26	18	50	47	51	52	14	56	57	18	14	18	32	9	52	29	34	48	27	47	38	10	34	32	56	30	38	32	6	14	15	22
2	A	C	Flw	AC_F	2.2AC_F	0.904	55	48	57	27	50	59	58	42	34	42	55	15	29	44	33	23	40	9	34	56	19	15	13	38	14	54	51	15	42	3	39	44	22	49	48	34	21	40	51	39	47	2	4
2	A	C	Flw	AC_F	2.3AC_F	0.895	9	33	42	25	24	31	6	6	4	38	3	16	6	11	28	13	24	20	29	39	9	5	3	52	4	37	47	6	47	16	57	57	8	46	35	51	51	35	41	20	33	10	17
2	A	C	Flw	AC_F	2.4AC_F	0.88	50	57	26	30	56	55	59	33	38	58	59	18	19	60	56	57	60	33	60	60	3	1	1	59	1	51	39	24	55	4	43	45	5	43	36	36	16	37	40	8	28	27	34
2	A	C	Flw	AC_F	2.5AC_F	0.891	48	52	23	36	51	38	47	23	17	55	24	32	28	42	38	49	51	25	50	52	15	12	6	43	5	50	43	18	38	12	52	46	15	40	38	47	25	39	47	41	26	1	10
2	B	C	Flw	BC_F	2.1BC_F	0.904	42	23	27	16	7	30	27	20	54	10	39	29	38	23	42	12	22	46	15	7	41	55	42	15	42	14	8	26	1	31	9	7	36	3	2	11	24	20	4	10	19	35	52
2	B	C	Flw	BC_F	2.2BC_F	0.924	53	30	39	21	14	25	50	44	59	28	49	6	45	57	13	50	15	50	10	28	33	40	29	48	35	21	3	41	21	51	14	11	24	19	3	17	12	1	3	2	5	31	53
2	B	C	Flw	BC_F	2.3BC_F	0.939	56	29	33	6	30	29	40	53	53	22	35	9	57	46	9	34	31	19	36	26	45	44	37	17	38	23	11	36	11	38	21	18	41	18	20	16	29	4	19	15	37	43	44
2	B	C	Flw	BC_F	2.4BC_F	0.9	11	6	30	15	15	8	10	30	35	17	42	56	41	37	7	32	19	56	17	4	40	49	40	31	47	7	24	44	17	49	13	26	53	15	15	15	53	9	20	48	45	53	56
2	B	C	Flw	BC_F	2.5BC_F	0.948	49	19	24	11	4	26	29	14	58	3	21	35	36	7	4	4	36	44	41	3	46	56	49	9	43	6	7	39	8	39	7	12	34	10	17	13	42	7	15	31	39	45	45
2	A	M	Flw	AM_F	2.1AM_F	0.44	43	32	15	31	54	42	5	16	5	49	25	43	20	2	20	5	17	15	27	29	20	28	27	28	23	35	44	3	32	22	54	56	6	45	49	52	40	49	48	46	7	3	2
2	A	M	Flw	AM_F	2.2AM_F	0.624	57	39	59	32	57	58	38	48	23	50	50	55	22	30	27	35	43	40	43	45	12	26	34	29	18	46	32	21	39	6	42	49	11	44	44	40	27	34	46	26	8	4	1
2	A	M	Flw	AM_F	2.3AM_F	0.564	37	58	53	43	44	50	33	5	19	40	54	34	9	24	37	33	48	24	45	43	4	7	2	53	2	44	50	2	34	2	46	53	4	55	39	33	23	54	42	42	27	17	33
2	A	M	Flw	AM_F	2.4AM_F	0.558	24	55	56	28	53	37	42	27	12	45	9	38	12	28	41	41	27	42	26	48	16	3	12	57	13	43	56	4	44	5	37	33	18	56	58	32	5	57	49	50	24	18	50
2	A	M	Flw	AM_F	2.5AM_F	0.566	28	53	17	40	46	39	55	13	28	52	6	36	21	38	48	45	26	41	40	55	5	9	9	51	8	55	49	7	41	7	38	34	7	47	43	37	7	41	34	14	12	13	28
2	B	M	Flw	BM_F	2.1BM_F	0.78	13	7	46	56	31	2	9	58	30	20	13	28	43	55	15	58	5	16	18	34	24	32	5	56	32	30	1	28	16	45	17	19	38	33	26	8	43	29	21	30	34	49	60
2	B	M	Flw	BM_F	2.2BM_F	0.588	27	16	44	17	21	13	39	49	42	36	51	51	37	49	14	43	12	52	22	25	37	45	30	40	46	17	13	33	18	48	10	17	43	16	12	10	35	8	9	13	13	33	26
2	B	M	Flw	BM_F	2.3BM_F	0.699	16	14	9	49	8	19	36	29	50	19	20	41	51	15	32	18	4	21	7	18	30	41	44	2	36	28	14	12	19	50	2	15	49	2	25	9	1	6	17	27	40	47	36
2	B	M	Flw	BM_F	2.4BM_F	0.783	34	17	3	3	9	17	26	17	51	4	18	46	50	16	5	3	18	37	13	9	38	50	51	4	39	18	12	17	14	44	5	13	52	8	29	5	17	18	24	32	46	46	41
2	B	M	Flw	BM_F	2.5BM_F	0.696	35	28	35	4	11	27	53	45	60	26	43	58	44	40	57	53	20	58	21	24	21	35	22	35	31	27	6	16	15	43	8	3	27	12	10	7	4	16	2	7	17	40	35
2	A	S	Flw	AS_F	2.1AS_F	0.24	51	46	21	23	49	34	16	40	9	56	28	53	11	41	54	55	37	35	46	58	23	10	19	44	7	48	34	22	54	26	36	40	3	36	52	53	15	50	43	23	3	8	5
2	A	S	Flw	AS_F	2.2AS_F	0.316	54	43	50	18	42	44	32	34	13	44	27	54	5	17	40	36	50	36	54	41	28	25	35	49	25	45	40	8	37	1	31	43	17	42	56	31	3	53	38	36	4	5	14
2	A	S	Flw	AS_F	2.3AS_F	0.395	30	50	31	46	59	33	57	55	22	60	12	50	27	56	59	56	42	53	49	59	26	19	21	54	6	56	37	60	53	18	35	39	1	41	34	43	13	32	36	5	2	14	15
2	A	S	Flw	AS_F	2.4AS_F	0.273	44	41	13	34	36	49	25	9	11	48	53	30	8	19	29	24	30	3	24	44	2	17	24	23	24	58	38	50	36	15	33	31	12	30	47	39	8	45	35	29	23	7	13
2	A	S	Flw	AS_F	2.5AS_F	0.245	40	36	11	19	41	43	17	11	6	47	31	24	4	20	22	19	34	5	37	42	14	13	25	16	17	60	41	32	35	9	34	32	19	28	41	35	9	52	37	24	15	21	6
2	B	M	Flw	BS_F	2.1BS_F	0.465	4	1	2	53	22	9	3	15	26	21	38	49	40	9	26	1	11	34	11	11	43	53	48	3	45	13	27	38	5	42	6	22	57	14	27	6	37	17	26	49	52	54	43
2	B	M	Flw	BS_F	2.2BS_F	0.471	10	5	6	5	3	28	20	26	44	25	48	59	42	29	43	20	21	49	19	13	22	48	39	7	37	24	21	35	13	46	12	6	39	6	14	4	18	12	8	19	31	38	37
2	B	M	Flw	BS_F	2.3BS_F	0.525	7	3	10	7	1	20	7	1	47	16	40	37	33	5	31	7	9	22	4	1	25	57	45	6	44	20	20	13	4	34	3	10	42	1	11	3	11	15	13	17	29	34	25
2	B	S	Flw	BS_F	2.4BS_F	0.398	39	18	4	10	19	24	30	32	56	23	45	39	54	26	6	29	3	29	3	20	13	38	16	10	30	31	2	31	9	40	1	1	21	5	4	1	2	2	1	1	6	32	31
2	B	S	Flw	BS_F	2.5BS_F	0.302	17	2	1	2	2	14	8	12	37	27	44	40	32	33	3	31	14	54	23	8	1	47	31	21	41	25	17	25	2	33	4	4	44	9	13	2	47	24	12	11	16	37	49
[truncated: 21 more columns]
